# Supplementary material for: Combining feature selection and shape analysis uncovers precise rules for miRNA regulation in Huntington’s disease mice
Source: BMC Bioinformatics. 2020 Feb 24;21:75. doi: 10.1186/s12859-020-3418-9 (PMC7041117; doi:10.1186/s12859-020-3418-9)
Supplement: Supplementary file 1 — Additional file 1: Table S1. Lists of nodes in miRNA and mRNA WGCNA modules. Module membership is indicated for mRNAs and miRNAs. NA, not applicable. [file 12859_2020_3418_MOESM1_ESM.xls]

## Sheet: Striatum
Striatum
Gene	Module number	miRNA	Module number
0610009E02Rik	0	ENSMUST00000102289	0
1500035N22Rik	0	ENSMUST00000102293	0
1700001P01Rik	0	ENSMUST00000102337	0
1700009J07Rik	0	ENSMUST00000102341	0
1700016P03Rik	0	ENSMUST00000102401	0
1700018A04Rik	0	ENSMUST00000103767	0
1700021N21Rik	0	ENSMUST00000103840	0
1700034I23Rik	0	ENSMUST00000103847	0
1700037F24Rik	0	ENSMUST00000103872	0
1700039M10Rik	0	ENSMUST00000103910	0
1700067P10Rik	0	ENSMUST00000104624	0
1700073E17Rik	0	ENSMUST00000104637	0
1700084C06Rik	0	ENSMUST00000104647	0
1810010K12Rik	0	ENSMUST00000104651	0
1810059C17Rik	0	ENSMUST00000104660	0
1810062G17Rik	0	ENSMUST00000104661	0
2210411M09Rik	0	ENSMUST00000104668	0
2310005A03Rik	0	ENSMUST00000104672	0
2410012M07Rik	0	ENSMUST00000104678	0
2410137M14Rik	0	ENSMUST00000104681	0
4833417C18Rik	0	ENSMUST00000104684	0
4921523L03Rik	0	ENSMUST00000104691	0
4930412M03Rik	0	ENSMUST00000104712	0
4930426I24Rik	0	ENSMUST00000104771	0
4930432L08Rik	0	ENSMUST00000104774	0
4930448E22Rik	0	ENSMUST00000104780	0
4930470P17Rik	0	ENSMUST00000104783	0
4930471C04Rik	0	ENSMUST00000104800	0
4930505N22Rik	0	ENSMUST00000104819	0
4930511M06Rik	0	ENSMUST00000104826	0
4930512H18Rik	0	ENSMUST00000104827	0
4930517O19Rik	0	ENSMUST00000104857	0
4930540M05Rik	0	ENSMUST00000104871	0
4930544L04Rik	0	ENSMUST00000116676	0
4930552P12Rik	0	ENSMUST00000116688	0
4930558K02Rik	0	ENSMUST00000116736	0
4930563I02Rik	0	ENSMUST00000116750	0
4930565N06Rik	0	ENSMUST00000116764	0
4930594M22Rik	0	ENSMUST00000116773	0
4931406B18Rik	0	ENSMUST00000116795	0
4932412D23Rik	0	ENSMUST00000116797	0
4933406I18Rik	0	ENSMUST00000116817	0
4933427G17Rik	0	ENSMUST00000116831	0
4933431K23Rik	0	ENSMUST00000116838	0
5031410I06Rik	0	ENSMUST00000116840	0
6030443J06Rik	0	ENSMUST00000116873	0
6530401F13Rik	0	ENSMUST00000116875	0
8030474K03Rik	0	ENSMUST00000116885	0
9330154K18Rik	0	ENSMUST00000116887	0
9430002A10Rik	0	ENSMUST00000116897	0
A430018G15Rik	0	ENSMUST00000116914	0
A530084C06Rik	0	ENSMUST00000116952	0
A630072L19Rik	0	ENSMUST00000116953	0
A930018P22Rik	0	ENSMUST00000116982	0
A930041C12Rik	0	ENSMUST00000116988	0
Acpp	0	ENSMUST00000117011	0
Acsm3	0	ENSMUST00000117024	0
Adgrf1	0	ENSMUST00000157994	0
Afp	0	ENSMUST00000158949	0
AI427809	0	ENSMUST00000174901	0
AI662270	0	ENSMUST00000174905	0
Alb	0	ENSMUST00000174913	0
Alox12e	0	ENSMUST00000174917	0
Als2cr12	0	ENSMUST00000174929	0
Alx1	0	ENSMUST00000174948	0
Amd-ps4	0	ENSMUST00000174953	0
Amica1	0	ENSMUST00000174988	0
Ankrd2	0	ENSMUST00000174992	0
Apc-ps1	0	ENSMUST00000175016	0
Apoc3	0	ENSMUST00000175027	0
Apol7a	0	ENSMUST00000175038	0
Apol9a	0	ENSMUST00000175068	0
Apold1	0	ENSMUST00000175069	0
Aqp2	0	ENSMUST00000175082	0
Arl4aos	0	ENSMUST00000175083	0
Art5	0	ENSMUST00000175103	0
Asb15	0	ENSMUST00000175113	0
Asb17	0	ENSMUST00000175116	0
Asb4	0	ENSMUST00000175117	0
Atp5l-ps1	0	ENSMUST00000175118	0
Atp5l2-ps	0	ENSMUST00000175123	0
Atp8b4	0	ENSMUST00000175140	0
B230110C06Rik	0	ENSMUST00000175142	0
B3gnt4	0	ENSMUST00000175158	0
B630019A10Rik	0	ENSMUST00000175170	0
Batf	0	ENSMUST00000175184	0
BB218582	0	ENSMUST00000175185	0
BC021767	0	ENSMUST00000175192	0
BC048609	0	ENSMUST00000175196	0
Bglap	0	ENSMUST00000175197	0
Bhmt2	0	ENSMUST00000175203	0
Blk	0	ENSMUST00000175209	0
Bpifb4	0	ENSMUST00000175213	0
Bsph1	0	ENSMUST00000175226	0
Btnl9	0	ENSMUST00000175234	0
C1ql2	0	ENSMUST00000175252	0
C1qtnf9	0	ENSMUST00000175255	0
C8a	0	ENSMUST00000175307	0
Calca	0	ENSMUST00000175308	0
Capn11	0	ENSMUST00000175309	0
Card14	0	ENSMUST00000175314	0
Cblc	0	ENSMUST00000175325	0
Ccdc27	0	ENSMUST00000175327	0
Ccl19-ps1	0	ENSMUST00000175394	0
Ccl21a	0	ENSMUST00000175403	0
Ccl24	0	ENSMUST00000175404	0
Ccr9	0	ENSMUST00000175430	0
Cd200r3	0	ENSMUST00000175440	0
Cd209g	0	ENSMUST00000175455	0
Cd247	0	ENSMUST00000175484	0
Cd63-ps	0	ENSMUST00000175503	0
Cd70	0	ENSMUST00000175511	0
Cdc20b	0	ENSMUST00000175512	0
Ch25h	0	ENSMUST00000175527	0
Chil3	0	ENSMUST00000175554	0
Chrna1	0	ENSMUST00000175569	0
Chrna10	0	ENSMUST00000175585	0
Ckm	0	ENSMUST00000175589	0
Ckmt2	0	ENSMUST00000175598	0
Cldn9	0	ENSMUST00000175606	0
Clec2f	0	ENSMUST00000175616	0
Clec4g	0	ENSMUST00000175625	0
Clec9a	0	ENSMUST00000175629	0
Cps1	0	ENSMUST00000175630	0
Cxcr2	0	ENSMUST00000175675	0
Cyp26a1	0	ENSMUST00000175841	0
Cyp2f2	0	ENSMUST00000175845	0
D130040H23Rik	0	ENSMUST00000176214	0
D630029K05Rik	0	ENSMUST00000176323	0
D730045A05Rik	0	ENSMUST00000176421	0
Dbhos	0	ENSMUST00000177266	0
Defb28	0	ENSMUST00000177344	0
Dhrs2	0	ENSMUST00000177430	0
Dmbx1	0	ENSMUST00000177524	0
Dnah14	0	Gm22015	0
Dntt	0	Gm22032	0
Dspp	0	Gm22033	0
Duxbl1	0	Gm22072	0
Dyx1c1Ccpg1	0	Gm22120	0
E130218I03Rik	0	Gm22121	0
Enthd1	0	Gm22132	0
Eomes	0	Gm22133	0
Esrp2	0	Gm22174	0
F630028O10Rik	0	Gm22180	0
F730035M05Rik	0	Gm22196	0
Fam209	0	Gm22234	0
Far2os2	0	Gm22238	0
Fbp1	0	Gm22240	0
Fhit	0	Gm22256	0
Foxa1	0	Gm22328	0
G430049J08Rik	0	Gm22355	0
G530011O06Rik	0	Gm22369	0
Gcom1	0	Gm22396	0
Gdf15	0	Gm22398	0
Gdf6	0	Gm22402	0
Ghrl	0	Gm22403	0
Gins2	0	Gm22406	0
Glns-ps1	0	Gm22411	0
Gm10025	0	Gm22460	0
Gm10062	0	Gm22461	0
Gm10068	0	Gm22464	0
Gm10071	0	Gm22466	0
Gm10076	0	Gm22468	0
Gm10097	0	Gm22566	0
Gm10110	0	Gm22569	0
Gm10132	0	Gm22639	0
Gm10250	0	Gm22643	0
Gm10257	0	Gm22689	0
Gm10273	0	Gm22692	0
Gm10291	0	Gm22694	0
Gm10313	0	Gm22696	0
Gm10369	0	Gm22697	0
Gm1045	0	Gm22715	0
Gm10471	0	Gm22721	0
Gm10530	0	Gm22760	0
Gm10645	0	Gm22800	0
Gm10754	0	Gm22802	0
Gm10819	0	Gm22824	0
Gm10822	0	Gm22860	0
Gm10941	0	Gm22875	0
Gm11175	0	Gm22892	0
Gm11223	0	Gm22914	0
Gm11249	0	Gm22925	0
Gm11263	0	Gm22933	0
Gm11273	0	Gm22949	0
Gm11331	0	Gm22953	0
Gm11353	0	Gm22994	0
Gm11374	0	Gm23053	0
Gm11427	0	Gm23061	0
Gm11451	0	Gm23063	0
Gm11525	0	Gm23086	0
Gm11545	0	Gm23087	0
Gm11557	0	Gm23134	0
Gm11585	0	Gm23158	0
Gm11599	0	Gm23159	0
Gm11629	0	Gm23162	0
Gm11711	0	Gm23163	0
Gm11759	0	Gm23164	0
Gm11769	0	Gm23178	0
Gm11824	0	Gm23237	0
Gm11892	0	Gm23291	0
Gm11896	0	Gm23335	0
Gm11955	0	Gm23363	0
Gm11961	0	Gm23365	0
Gm11989	0	Gm23366	0
Gm12002	0	Gm23368	0
Gm12017	0	Gm23413	0
Gm12120	0	Gm23415	0
Gm12166	0	Gm23419	0
Gm12176	0	Gm23438	0
Gm12194	0	Gm23492	0
Gm12230	0	Gm23566	0
Gm12328	0	Gm23630	0
Gm12339	0	Gm23633	0
Gm12349	0	Gm23634	0
Gm12356	0	Gm23637	0
Gm12372	0	Gm23638	0
Gm12403	0	Gm23652	0
Gm12411	0	Gm23739	0
Gm12428	0	Gm23762	0
Gm12463	0	Gm23801	0
Gm12479	0	Gm23811	0
Gm12749	0	Gm23813	0
Gm12816	0	Gm23872	0
Gm12870	0	Gm23880	0
Gm12892	0	Gm23882	0
Gm12933	0	Gm23912	0
Gm12966	0	Gm23961	0
Gm12994	0	Gm23990	0
Gm13091	0	Gm24047	0
Gm13092	0	Gm24048	0
Gm13127	0	Gm24063	0
Gm13151	0	Gm24078	0
Gm13209	0	Gm24081	0
Gm13233	0	Gm24085	0
Gm13235	0	Gm24103	0
Gm13237	0	Gm24108	0
Gm13242	0	Gm24109	0
Gm13304	0	Gm24111	0
Gm13322	0	Gm24132	0
Gm13373	0	Gm24155	0
Gm13398	0	Gm24157	0
Gm13420	0	Gm24158	0
Gm13436	0	Gm24187	0
Gm13442	0	Gm24195	0
Gm13443	0	Gm24271	0
Gm13477	0	Gm24282	0
Gm13479	0	Gm24322	0
Gm13480	0	Gm24323	0
Gm13493	0	Gm24327	0
Gm13523	0	Gm24330	0
Gm13541	0	Gm24331	0
Gm13590	0	Gm24365	0
Gm13641	0	Gm24366	0
Gm13645	0	Gm24368	0
Gm13707	0	Gm24369	0
Gm13861	0	Gm24387	0
Gm13864	0	Gm24396	0
Gm13872	0	Gm24482	0
Gm13882	0	Gm24510	0
Gm13910	0	Gm24541	0
Gm13944	0	Gm24561	0
Gm13973	0	Gm24563	0
Gm14036	0	Gm24574	0
Gm14038	0	Gm24575	0
Gm14044	0	Gm24586	0
Gm14088	0	Gm24587	0
Gm14117	0	Gm24588	0
Gm14125	0	Gm24590	0
Gm14132	0	Gm24591	0
Gm14149	0	Gm24683	0
Gm14219	0	Gm24710	0
Gm14232	0	Gm24715	0
Gm14321	0	Gm24795	0
Gm14342	0	Gm24810	0
Gm14393	0	Gm24811	0
Gm14402	0	Gm24824	0
Gm14427	0	Gm25000	0
Gm14434	0	Gm25026	0
Gm14441	0	Gm25033	0
Gm14445	0	Gm25037	0
Gm14680	0	Gm25040	0
Gm14730	0	Gm25042	0
Gm14853	0	Gm25063	0
Gm14858	0	Gm25069	0
Gm14914	0	Gm25110	0
Gm15013	0	Gm25111	0
Gm15063	0	Gm25171	0
Gm15157	0	Gm25213	0
Gm15294	0	Gm25238	0
Gm15344	0	Gm25239	0
Gm15383	0	Gm25240	0
Gm15421	0	Gm25243	0
Gm15441	0	Gm25250	0
Gm15454	0	Gm25281	0
Gm15464	0	Gm25306	0
Gm15473	0	Gm25315	0
Gm15483	0	Gm25507	0
Gm15484	0	Gm25510	0
Gm15523	0	Gm25529	0
Gm15533	0	Gm25534	0
Gm15541	0	Gm25535	0
Gm15564	0	Gm25591	0
Gm15573	0	Gm25594	0
Gm15592	0	Gm25603	0
Gm15645	0	Gm25641	0
Gm15734	0	Gm25677	0
Gm15772	0	Gm25678	0
Gm15835	0	Gm25690	0
Gm15843	0	Gm25692	0
Gm15918	0	Gm25693	0
Gm15921	0	Gm25707	0
Gm15939	0	Gm25731	0
Gm16027	0	Gm25736	0
Gm16068	0	Gm25745	0
Gm16083	0	Gm25775	0
Gm16086	0	Gm25787	0
Gm16135	0	Gm25847	0
Gm16216	0	Gm25911	0
Gm16299	0	Gm25950	0
Gm16353	0	Gm25952	0
Gm16359	0	Gm25978	0
Gm16379	0	Gm25991	0
Gm16675	0	Gm25996	0
Gm17017	0	Gm26051	0
Gm17056	0	Gm26052	0
Gm17082	0	Gm26115	0
Gm17210	0	Gm26116	0
Gm17230	0	Gm26119	0
Gm17257	0	Gm26154	0
Gm17541	0	Gm26194	0
Gm17669	0	Gm26195	0
Gm1840	0	Gm26217	0
Gm18828	0	Gm26219	0
Gm18852	0	Gm26259	0
Gm18853	0	Gm26302	0
Gm18859	0	Gm26303	0
Gm19031	0	Gm26384	0
Gm1980	0	Gm26460	0
Gm20460	0	Gm26463	0
Gm20611	0	Gm26472	0
Gm20625	0	Gm26474	0
Gm20708	0	Gm27450	0
Gm20721	0	Gm27509	0
Gm21596	0	Gm27512	0
Gm21857	0	Gm27857	0
Gm21972	0	Gm27903	0
Gm21975	0	Gm44299	0
Gm22849	0	Gm44310	0
Gm22993	0	Gm44370	0
Gm23037	0	Gm44378	0
Gm23213	0	Gm44461	0
Gm23547	0	Mir1195	0
Gm23946	0	Mir122	0
Gm24011	0	Mir133a-2	0
Gm2445	0	Mir181b-2	0
Gm25219	0	Mir1893	0
Gm2546	0	Mir1894	0
Gm2574	0	Mir1895	0
Gm26461	0	Mir18b	0
Gm26507	0	Mir1900	0
Gm26515	0	Mir1903	0
Gm26522	0	Mir1929	0
Gm26527	0	Mir1932	0
Gm26536	0	Mir1936	0
Gm26596	0	Mir1938	0
Gm26597	0	Mir1946a	0
Gm26623	0	Mir1950	0
Gm26669	0	Mir1951	0
Gm26684	0	Mir1956	0
Gm26705	0	Mir1958	0
Gm26722	0	Mir1962	0
Gm26723	0	Mir196a-1	0
Gm26748	0	Mir196a-2	0
Gm26751	0	Mir196b	0
Gm26790	0	Mir1970	0
Gm26807	0	Mir199a-2	0
Gm26818	0	Mir19b-1	0
Gm26831	0	Mir1a-1	0
Gm26867	0	Mir201	0
Gm26883	0	Mir207	0
Gm26899	0	Mir224	0
Gm26916	0	Mir26a-1	0
Gm26973	0	Mir2861	0
Gm27188	0	Mir28b	0
Gm27196	0	Mir291a	0
Gm27199	0	Mir292	0
Gm27200	0	Mir293	0
Gm27239	0	Mir294	0
Gm27252	0	Mir295	0
Gm27544	0	Mir297-1	0
Gm28041	0	Mir297a-2	0
Gm28727	0	Mir302b	0
Gm2956	0	Mir302d	0
Gm2962	0	Mir3062	0
Gm3055	0	Mir3063	0
Gm3239	0	Mir3067	0
Gm3411	0	Mir3070b	0
Gm3675	0	Mir3073a	0
Gm3752	0	Mir3075	0
Gm4076	0	Mir3079	0
Gm4152	0	Mir3088	0
Gm4279	0	Mir3089	0
Gm4477	0	Mir3090	0
Gm4518	0	Mir3091	0
Gm4524	0	Mir3092	0
Gm4575	0	Mir3094	0
Gm4707	0	Mir3095	0
Gm4782	0	Mir3100	0
Gm4841	0	Mir3101	0
Gm4968	0	Mir3103	0
Gm5265	0	Mir3105	0
Gm5270	0	Mir3109	0
Gm5278	0	Mir3110	0
Gm5398	0	Mir3112	0
Gm5428	0	Mir344	0
Gm5432	0	Mir344d-3	0
Gm5436	0	Mir344h-1	0
Gm5451	0	Mir344h-2	0
Gm5466	0	Mir3470a	0
Gm5518	0	Mir3470b	0
Gm5523	0	Mir3471-1	0
Gm5528	0	Mir3473b	0
Gm5544	0	Mir3473c	0
Gm5546	0	Mir3474	0
Gm5558	0	Mir3962	0
Gm5639	0	Mir3964	0
Gm5795	0	Mir3965	0
Gm5805	0	Mir3971	0
Gm5819	0	Mir449b	0
Gm5862	0	Mir450-1	0
Gm5883	0	Mir452	0
Gm5898	0	Mir463	0
Gm5903	0	Mir465	0
Gm5913	0	Mir466	0
Gm5915	0	Mir466b-2	0
Gm6039	0	Mir466b-3	0
Gm6133	0	Mir466b-5	0
Gm6142	0	Mir466b-7	0
Gm6158	0	Mir466b-8	0
Gm6257	0	Mir466f-1	0
Gm6264	0	Mir466i	0
Gm6283	0	Mir466m	0
Gm6395	0	Mir466n	0
Gm6430	0	Mir466o	0
Gm6457	0	Mir466p	0
Gm6472	0	Mir467b	0
Gm6576	0	Mir467f	0
Gm6588	0	Mir467h	0
Gm6863	0	Mir470	0
Gm694	0	Mir5101	0
Gm6977	0	Mir5104	0
Gm7027	0	Mir5106	0
Gm7117	0	Mir5107	0
Gm7204	0	Mir5108	0
Gm7206	0	Mir5112	0
Gm7251	0	Mir5113	0
Gm7347	0	Mir5114	0
Gm7399	0	Mir5116	0
Gm7507	0	Mir5119	0
Gm765	0	Mir5125	0
Gm7729	0	Mir5127	0
Gm7765	0	Mir5130	0
Gm7816	0	Mir5131	0
Gm7866	0	Mir5133	0
Gm7935	0	Mir5134	0
Gm7985	0	Mir5136	0
Gm8097	0	Mir5615-2	0
Gm8177	0	Mir5616	0
Gm8206	0	Mir5619	0
Gm8251	0	Mir5620	0
Gm8302	0	Mir5623	0
Gm8318	0	Mir5624	0
Gm8349	0	Mir5625	0
Gm8522	0	Mir5626	0
Gm8730	0	Mir5709	0
Gm8738	0	Mir669a-3	0
Gm8756	0	Mir669b	0
Gm8979	0	Mir669d	0
Gm9013	0	Mir669i	0
Gm9061	0	Mir669n	0
Gm9081	0	Mir669p-1	0
Gm9083	0	Mir669p-2	0
Gm9294	0	Mir681	0
Gm9522	0	Mir687	0
Gm9703	0	Mir688	0
Gm9725	0	Mir694	0
Gm9758	0	Mir698	0
Gm9772	0	Mir718	0
Gm9795	0	Mir719	0
Gm9824	0	Mir741	0
Gm9892	0	Mir762	0
Gm9934	0	Mir767	0
Gm9955	0	Mir871	0
Gnat2	0	Mir876	0
Gp49a	0	Mir881	0
Gpr132	0	ENSMUST00000175321	1
Gpr39	0	Gm22650	1
Grip1os1	0	Gm22773	1
Gsto2	0	Gm23394	1
Gucy1b2	0	Gm24133	1
Gulo	0	Gm24714	1
Gzma	0	Gm25036	1
H2-Q1	0	Gm25301	1
Hamp2	0	Gm25749	1
Hba-ps4	0	Mir100	1
Hepacam2	0	Mir101b	1
Hfe2	0	Mir103-2	1
Hist1h2ad	0	Mir106a	1
Hist1h3b	0	Mir106b	1
Hpse	0	Mir107	1
Hsd3b4	0	Mir1193	1
Hsd3b6	0	Mir1197	1
Hsf3	0	Mir1198	1
Hspb9	0	Mir1199	1
Hspd1-ps3	0	Mir1249	1
Icam4	0	Mir1251	1
Ifitm1	0	Mir1264	1
Ifitm5	0	Mir126a	1
Ighg1	0	Mir128-1	1
Il22ra1	0	Mir128-2	1
Il2ra	0	Mir129-1	1
Insl3	0	Mir129-2	1
Isl2	0	Mir1298	1
Isx	0	Mir1306	1
Itgae	0	Mir130a	1
Kank4os	0	Mir130b	1
Kcnv2	0	Mir132	1
Klra2	0	Mir133a-1	1
Klrc2	0	Mir133b	1
Klrd1	0	Mir134	1
Krt24	0	Mir135a-2	1
Krt78	0	Mir135b	1
Lactbl1	0	Mir137	1
Lax1	0	Mir138-1	1
Lcn2	0	Mir138-2	1
Lct	0	Mir139	1
Lect2	0	Mir140	1
Lenep	0	Mir147	1
Lrrc52	0	Mir148b	1
Ly6g5b	0	Mir149	1
Malrd1	0	Mir152	1
Mfap5	0	Mir154	1
Mfsd6l	0	Mir15a	1
Mpo	0	Mir16-1	1
Mrip-ps	0	Mir17	1
Mroh6	0	Mir18	1
Ms4a4d	0	Mir181a-1	1
Msmo1	0	Mir181c	1
Myh6	0	Mir185	1
Myoc	0	Mir186	1
Nespas	0	Mir187	1
Neurod4	0	Mir188	1
Nkx1-2	0	Mir1912	1
Nppa	0	Mir1927	1
Nrk	0	Mir1930	1
Nuggc	0	Mir1933	1
Obox3-ps7	0	Mir1934	1
Obox5	0	Mir193b	1
Ocm	0	Mir194-1	1
Olfr1379-ps1	0	Mir194-2	1
Olfr18	0	Mir1945	1
Olfr857	0	Mir195a	1
Olfr91	0	Mir1969	1
Omd	0	Mir1981	1
P2ry10	0	Mir1982	1
Pagr1b	0	Mir1983	1
Pard3bos2	0	Mir199a-1	1
Pax7	0	Mir202	1
Pcna-ps2	0	Mir204	1
Pdia2	0	Mir205	1
Pdzk1	0	Mir208a	1
Peak1os	0	Mir20a	1
Pgam1-ps1	0	Mir20b	1
Pgk1-rs7	0	Mir210	1
Pgpep1l	0	Mir211	1
Pilra	0	Mir212	1
Pitx2	0	Mir218-1	1
Plac9a	0	Mir218-2	1
Platr14	0	Mir21a	1
Platr17	0	Mir22	1
Platr22	0	Mir23a	1
Pmepa1os	0	Mir23b	1
Pnma5	0	Mir26a-2	1
Pomc	0	Mir27a	1
Ppp1r1c	0	Mir296	1
Ppp1r2-ps3	0	Mir299b	1
Pram1	0	Mir29a	1
Prnd	0	Mir300	1
Prop1	0	Mir301b	1
Prrxl1	0	Mir3059	1
Prss33	0	Mir3061	1
Psapl1	0	Mir3064	1
Psg17	0	Mir3072	1
Psme2b	0	Mir3076	1
Rbm15b	0	Mir3083	1
Rbm46	0	Mir3085	1
Rbp2	0	Mir3097	1
Retnlg	0	Mir30a	1
Ripply3	0	Mir3102	1
Rpl10-ps2	0	Mir3108	1
Rpl14-ps1	0	Mir3113	1
Rpl18-ps1	0	Mir322	1
Rpl18-ps2	0	Mir323	1
Rpl19-ps1	0	Mir324	1
Rpl21-ps12	0	Mir325	1
Rpl21-ps13	0	Mir326	1
Rpl28-ps3	0	Mir328	1
Rpl3-ps2	0	Mir329	1
Rpl31-ps16	0	Mir33	1
Rpl35a-ps2	0	Mir330	1
Rpl7a-ps3	0	Mir331	1
Rpl7a-ps8	0	Mir337	1
Rps10-ps1	0	Mir338	1
Rps10-ps4	0	Mir339	1
Rps13-ps4	0	Mir341	1
Rps15a-ps3	0	Mir342	1
Rps18-ps3	0	Mir344-2	1
Rps19-ps4	0	Mir344b	1
Rps23-ps2	0	Mir344c	1
Rps8-ps1	0	Mir344e	1
Rpsa-ps2	0	Mir344f	1
Rptoros	0	Mir344g	1
Rrh	0	Mir344i	1
Sele	0	Mir345	1
Sell	0	Mir346	1
Serpina3f	0	Mir3473d	1
Serpinb6c	0	Mir3475	1
Sgca	0	Mir34a	1
Sirpb1c	0	Mir34b	1
Slc10a1	0	Mir350	1
Slc25a41	0	Mir351	1
Slc27a6	0	Mir3547	1
Slc38a4	0	Mir361	1
Slc44a3	0	Mir363	1
Slc4a1	0	Mir369	1
Slc5a4b	0	Mir376c	1
Slfn4	0	Mir377	1
Smarca5-ps	0	Mir378b	1
Spata16	0	Mir381	1
Spatc1l	0	Mir382	1
Speer4b	0	Mir410	1
Speer4cos	0	Mir412	1
Spib	0	Mir421	1
Srrm3os	0	Mir425	1
Stxbp3-ps	0	Mir448	1
Sult1c1	0	Mir450-2	1
Syce1	0	Mir455	1
Tac4	0	Mir466h	1
Tcap	0	Mir466q	1
Tcf23	0	Mir483	1
Tctex1d1	0	Mir484	1
Tex29	0	Mir485	1
Themis	0	Mir487b	1
Tktl2	0	Mir488	1
Tmco5b	0	Mir489	1
Tmem27	0	Mir490	1
Tnfrsf26	0	Mir491	1
Tnfsf13os	0	Mir493	1
Tnnc2	0	Mir495	1
Tnnt3	0	Mir496a	1
Tpd52-ps	0	Mir497b	1
Tpt1-ps5	0	Mir500	1
Tpt1-ps6	0	Mir503	1
Trav15n-1	0	Mir504	1
Trav3-4	0	Mir505	1
Trim10	0	Mir511	1
Triml2	0	Mir5129	1
Trpa1	0	Mir5132	1
Tspan10	0	Mir532	1
Tspan8	0	Mir539	1
Tspo2	0	Mir542	1
Tulp2	0	Mir543	1
Tusc5	0	Mir544	1
Ucp1	0	Mir551b	1
Ush2a	0	Mir5617	1
Vmn1r-ps145	0	Mir5627	1
Vmn1r58	0	Mir574	1
Vmn2r27	0	Mir592	1
Vmn2r55	0	Mir665	1
Wnt4	0	Mir667	1
Wnt8a	0	Mir669l	1
Xlr4b	0	Mir669m-1	1
Xlr4c	0	Mir669m-2	1
Xlr5a	0	Mir670	1
Xlr5b	0	Mir679	1
Zfp781	0	Mir693	1
Znf41-ps	0	Mir7-1	1
Zswim2	0	Mir700	1
0610010K14Rik	1	Mir701	1
0610030E20Rik	1	Mir702	1
0610040B10Rik	1	Mir708	1
0610040J01Rik	1	Mir764	1
1110002L01Rik	1	Mir872	1
1110018N20Rik	1	Mir873a	1
1110034G24Rik	1	Mir874	1
1110035H17Rik	1	Mir878	1
1190005I06Rik	1	Mir879	1
1200014J11Rik	1	Mir9-2	1
1300002E11Rik	1	Mir99a	1
1500004A13Rik	1	Mir99b	1
1500009C09Rik	1	Mirlet7c-2	1
1500017E21Rik	1	ENSMUST00000102093	2
1600002K03Rik	1	ENSMUST00000102454	2
1700003E16Rik	1	ENSMUST00000117000	2
1700008O03Rik	1	ENSMUST00000158170	2
1700019G17Rik	1	ENSMUST00000174891	2
1700021J08Rik	1	ENSMUST00000174904	2
1700021K19Rik	1	ENSMUST00000174940	2
1700023F06Rik	1	ENSMUST00000174950	2
1700025G04Rik	1	ENSMUST00000174959	2
1700029J07Rik	1	ENSMUST00000174968	2
1700034P13Rik	1	ENSMUST00000174970	2
1700037H04Rik	1	ENSMUST00000175031	2
1700040L02Rik	1	ENSMUST00000175039	2
1700047I17Rik2	1	ENSMUST00000175045	2
1700048M11Rik	1	ENSMUST00000175063	2
1700048O20Rik	1	ENSMUST00000175087	2
1700055D18Rik	1	ENSMUST00000175105	2
1700071M16Rik	1	ENSMUST00000175131	2
1700093K21Rik	1	ENSMUST00000175133	2
1810013L24Rik	1	ENSMUST00000175143	2
1810024B03Rik	1	ENSMUST00000175145	2
1810026J23Rik	1	ENSMUST00000175149	2
1810043H04Rik	1	ENSMUST00000175219	2
1810049J17Rik	1	ENSMUST00000175227	2
2010007H06Rik	1	ENSMUST00000175229	2
2010111I01Rik	1	ENSMUST00000175242	2
2010300C02Rik	1	ENSMUST00000175243	2
2010315B03Rik	1	ENSMUST00000175251	2
2210008F06Rik	1	ENSMUST00000175294	2
2310011J03Rik	1	ENSMUST00000175304	2
2310022B05Rik	1	ENSMUST00000175336	2
2310035C23Rik	1	ENSMUST00000175347	2
2310036O22Rik	1	ENSMUST00000175357	2
2310047M10Rik	1	ENSMUST00000175385	2
2310057M21Rik	1	ENSMUST00000175386	2
2310061I04Rik	1	ENSMUST00000175409	2
2310067B10Rik	1	ENSMUST00000175452	2
2410002F23Rik	1	ENSMUST00000175457	2
2410016O06Rik	1	ENSMUST00000175522	2
2410089E03Rik	1	ENSMUST00000175544	2
2410131K14Rik	1	ENSMUST00000175547	2
2510009E07Rik	1	ENSMUST00000175579	2
2510039O18Rik	1	ENSMUST00000175596	2
2610005L07Rik	1	ENSMUST00000175619	2
2610015P09Rik	1	ENSMUST00000175620	2
2610020C07Rik	1	ENSMUST00000175623	2
2610034B18Rik	1	ENSMUST00000175671	2
2610037D02Rik	1	ENSMUST00000175748	2
2610203C20Rik	1	ENSMUST00000175893	2
2610203C22Rik	1	ENSMUST00000175895	2
2610507B11Rik	1	ENSMUST00000176068	2
2610524H06Rik	1	ENSMUST00000176291	2
2700033N17Rik	1	ENSMUST00000176380	2
2700049A03Rik	1	ENSMUST00000176385	2
2700081O15Rik	1	ENSMUST00000176399	2
2810021J22Rik	1	ENSMUST00000176544	2
2810029C07Rik	1	ENSMUST00000176628	2
2810428I15Rik	1	ENSMUST00000176833	2
2810455O05Rik	1	ENSMUST00000176870	2
2810459M11Rik	1	ENSMUST00000176929	2
2810474O19Rik	1	ENSMUST00000177073	2
2900005J15Rik	1	ENSMUST00000177075	2
2900026A02Rik	1	ENSMUST00000177345	2
2900052L18Rik	1	Gm22118	2
2900076A07Rik	1	Gm22370	2
2900079G21Rik	1	Gm22395	2
3110039M20Rik	1	Gm22413	2
3110053B16Rik	1	Gm22426	2
3110056K07Rik	1	Gm22655	2
3110062M04Rik	1	Gm22859	2
3110082I17Rik	1	Gm22904	2
3110083C13Rik	1	Gm23060	2
3300002I08Rik	1	Gm23268	2
3830408C21Rik	1	Gm23393	2
4632404H12Rik	1	Gm23632	2
4632415L05Rik	1	Gm23766	2
4632427E13Rik	1	Gm23840	2
4632428N05Rik	1	Gm23935	2
4632433K11Rik	1	Gm23967	2
4731419I09Rik	1	Gm23968	2
4833418N02Rik	1	Gm24049	2
4833422C13Rik	1	Gm24245	2
4833422M21Rik	1	Gm24270	2
4921524J17Rik	1	Gm24513	2
4921536K21Rik	1	Gm24589	2
4930402H24Rik	1	Gm24756	2
4930404I05Rik	1	Gm25035	2
4930426D05Rik	1	Gm25190	2
4930427A07Rik	1	Gm25193	2
4930448N21Rik	1	Gm25197	2
4930451G09Rik	1	Gm25442	2
4930458D05Rik	1	Gm25472	2
4930469G21Rik	1	Gm25640	2
4930480K23Rik	1	Gm25732	2
4930481A15Rik	1	Gm25956	2
4930505A04Rik	1	Gm25960	2
4930515G01Rik	1	Gm26117	2
4930523C07Rik	1	Gm26141	2
4930524J08Rik	1	Gm26237	2
4930525G20Rik	1	Gm26318	2
4930538K18Rik	1	Gm26339	2
4930539J05Rik	1	Gm26377	2
4930547M16Rik	1	Gm26469	2
4930581F22Rik	1	Gm27325	2
4930590J08Rik	1	Gm27592	2
4931403E22Rik	1	Gm27626	2
4931406P16Rik	1	Gm27634	2
4931415C17Rik	1	Gm44453	2
4931422A03Rik	1	Mir103-1	2
4932418E24Rik	1	Mir10a	2
4932438A13Rik	1	Mir1192	2
4932438H23Rik	1	Mir141	2
4932702P03Rik	1	Mir150	2
4933404O12Rik	1	Mir16-2	2
4933407K13Rik	1	Mir182	2
4933415A04Rik	1	Mir183	2
4933416E14Rik	1	Mir1906-1	2
4933427D14Rik	1	Mir1906-2	2
4933427G23Rik	1	Mir1928	2
4933427J07Rik	1	Mir1954	2
4933431E20Rik	1	Mir1957a	2
4933433G15Rik	1	Mir1961	2
4933439C10Rik	1	Mir200a	2
5031414D18Rik	1	Mir200b	2
5031425E22Rik	1	Mir200c	2
5031434O11Rik	1	Mir3963	2
5031439G07Rik	1	Mir429	2
5330426P16Rik	1	Mir5098	2
5430416N02Rik	1	Mir5100	2
5530601H04Rik	1	Mir5103	2
5730507C01Rik	1	Mir5124a	2
5730559C18Rik	1	Mir5126	2
5830415F09Rik	1	Mir682	2
5830417I10Rik	1	Mir690	2
5830428H23Rik	1	Mir706	2
5830462I19Rik	1	Mir709	2
6030419C18Rik	1	Mir717	2
6230400D17Rik	1	Mir96	2
6330403A02Rik	1	ENSMUST00000175337	3
6330403K07Rik	1	Gm22617	3
6330403L08Rik	1	Gm22745	3
6330403N20Rik	1	Gm22877	3
6330408A02Rik	1	Gm23075	3
6430531B16Rik	1	Gm23154	3
6430550D23Rik	1	Gm23193	3
6430562O15Rik	1	Gm23873	3
6430573F11Rik	1	Gm24083	3
6430590A07Rik	1	Gm24321	3
6820408C15Rik	1	Gm24804	3
8030453O22Rik	1	Gm24970	3
8030462N17Rik	1	Gm25247	3
8430419L09Rik	1	Gm26220	3
9030624J02Rik	1	Gm26340	3
9130213A22Rik	1	Mir1188	3
9230104M06Rik	1	Mir1224	3
9330151L19Rik	1	Mir1231	3
9330160F10Rik	1	Mir1247	3
9330179D12Rik	1	Mir124a-1	3
9430015G10Rik	1	Mir124a-2	3
9430041J12Rik	1	Mir124a-3	3
9430091E24Rik	1	Mir125b-1	3
9430097D07Rik	1	Mir127	3
9530051G07Rik	1	Mir148a	3
9530082P21Rik	1	Mir151	3
9630001P10Rik	1	Mir15b	3
9830144P21Rik	1	Mir181d	3
9930021J03Rik	1	Mir190b	3
9930104L06Rik	1	Mir192	3
9930111J21Rik1	1	Mir1931	3
9930111J21Rik2	1	Mir1948	3
A230004M16Rik	1	Mir1955	3
A230006K03Rik	1	Mir1960	3
A230050P20Rik	1	Mir1963	3
A230056P14Rik	1	Mir1964	3
A230065N10Rik	1	Mir1968	3
A230087F16Rik	1	Mir1b	3
A230103J11Rik	1	Mir206	3
A330023F24Rik	1	Mir214	3
A330033J07Rik	1	Mir215	3
A430033K04Rik	1	Mir219a-1	3
A430110L20Rik	1	Mir219a-2	3
A630001G21Rik	1	Mir221	3
A730011C13Rik	1	Mir222	3
A730013G03Rik	1	Mir24-2	3
A730017C20Rik	1	Mir25	3
A730017L22Rik	1	Mir27b	3
A730018C14Rik	1	Mir28a	3
A730036I17Rik	1	Mir298	3
A730056A06Rik	1	Mir3058	3
A730060N03Rik	1	Mir3060	3
A830018L16Rik	1	Mir3066	3
A830073O21Rik	1	Mir3070a	3
A830092H15Rik	1	Mir3074-1	3
A930011G23Rik	1	Mir3077	3
A930017K11Rik	1	Mir3078	3
A930024N18Rik	1	Mir3080	3
A930035D04Rik	1	Mir3081	3
AA986860	1	Mir3082	3
Aacs	1	Mir3086	3
Aagab	1	Mir3093	3
Aak1	1	Mir3098	3
Aars	1	Mir3099	3
Aasdh	1	Mir30d	3
Aass	1	Mir31	3
AB041806	1	Mir3104	3
Abat	1	Mir3106	3
Abca1	1	Mir320	3
Abca2	1	Mir344d-1	3
Abca3	1	Mir34c	3
Abca4	1	Mir365-2	3
Abca8b	1	Mir370	3
Abca9	1	Mir375	3
Abcb1a	1	Mir379	3
Abcb4	1	Mir411	3
Abcb6	1	Mir431	3
Abcb8	1	Mir433	3
Abcb9	1	Mir449c	3
Abcc10	1	Mir486	3
Abcc3	1	Mir501	3
Abcc4	1	Mir5099	3
Abcc5	1	Mir5122	3
Abcc8	1	Mir5128	3
Abcc9	1	Mir540	3
Abcd1	1	Mir547	3
Abcf1	1	Mir5621	3
Abcf2	1	Mir652	3
Abcg1	1	Mir666	3
Abcg2	1	Mir672	3
Abcg3	1	Mir673	3
Abcg4	1	Mir674	3
Abhd11	1	Mir676	3
Abhd14a	1	Mir704	3
Abhd16a	1	Mir743b	3
Abhd17a	1	Mir760	3
Abhd2	1	Mir770	3
Abhd8	1	Mir7b	3
Abi1	1	Mir877	3
Abi2	1	Mir92-1	3
Abi3	1	Mir92-2	3
Abl1	1	Mir92b	3
Abl2	1	Mir93	3
Ablim1	1	Mirlet7d	3
Ablim2	1	ENSMUST00000175438	4
Ablim3	1	Gm22002	4
Abr	1	Gm23045	4
Abt1	1	Gm23388	4
Abtb2	1	Gm25252	4
AC132444.6	1	Gm25750	4
Acaa1a	1	Gm26483	4
Acaa2	1	Mir101a	4
Acaca	1	Mir1191	4
Acacb	1	Mir125a	4
Acad11	1	Mir125b-2	4
Acad12	1	Mir135a-1	4
Acadm	1	Mir142b	4
Acads	1	Mir144	4
Acadvl	1	Mir145a	4
Acan	1	Mir153	4
Acap2	1	Mir155	4
Acap3	1	Mir190a	4
Acat2	1	Mir193a	4
Acat3	1	Mir1941	4
Acbd3	1	Mir1966	4
Acbd4	1	Mir199b	4
Accsl	1	Mir19a	4
Acd	1	Mir19b-2	4
Acin1	1	Mir203	4
Ackr1	1	Mir208b	4
Ackr3	1	Mir216a	4
Acly	1	Mir216b	4
Aco2	1	Mir217	4
Acot11	1	Mir223	4
Acot5	1	Mir26b	4
Acot8	1	Mir297b	4
Acox1	1	Mir297c	4
Acp6	1	Mir29b-1	4
Acr	1	Mir29b-2	4
Acrbp	1	Mir29c	4
Acsbg1	1	Mir301	4
Acsf2	1	Mir3071	4
Acsf3	1	Mir30b	4
Acsl3	1	Mir30c-2	4
Acsl6	1	Mir30e	4
Acsm5	1	Mir32	4
Acss1	1	Mir335	4
Acss2	1	Mir340	4
Acta2	1	Mir3472	4
Actb	1	Mir3572	4
Actg-ps1	1	Mir362	4
Actg1	1	Mir365-1	4
Actl6b	1	Mir374b	4
Actn1	1	Mir384	4
Actn4	1	Mir434	4
Actr1b	1	Mir450b	4
Actr2	1	Mir451a	4
Actr3	1	Mir494	4
Actr3b	1	Mir499	4
Actr5	1	Mir582	4
Actr8	1	Mir598	4
Acvr1	1	Mir653	4
Acvr2b	1	Mir669e	4
Adam15	1	Mir669o	4
Adam17	1	Mir758	4
Adam19	1	Mir802	4
Adam1a	1	Mir9-3	4
Adam21	1	ENSMUST00000102063	5
Adam22	1	ENSMUST00000102064	5
Adam23	1	ENSMUST00000102065	5
Adam7	1	ENSMUST00000102066	5
Adam9	1	ENSMUST00000102067	5
Adamts10	1	ENSMUST00000102068	5
Adamts12	1	ENSMUST00000102069	5
Adamts16	1	ENSMUST00000102070	5
Adamts2	1	ENSMUST00000102071	5
Adamts20	1	ENSMUST00000102072	5
Adamts3	1	ENSMUST00000102073	5
Adamts9	1	ENSMUST00000103948	5
Adamtsl1	1	ENSMUST00000103952	5
Adamtsl2	1	Gm25943	5
Adamtsl3	1	Mir10b	5
Adamtsl4	1	Mir297a-4	5
Adamtsl5	1	Mir466d	5
Adap1	1	Mir466f-2	5
Adap2	1	Mir466f-3	5
Adar	1	Mir466g	5
Adat1	1	Mir467a-1	5
Adat2	1	Mir467c	5
Adat3	1	Mir467d	5
Adck2	1	Mir467e	5
Adck4	1	Mir615	5
Adck5	1	Mir669a-2	5
Adcy2	1	Mir669c	5
Adcy3	1	Mir669d-2	5
Adcy4	1	Mir669f	5
Adcy9	1	Mir669h	5
Adcyap1r1	1	Mir7-2	5
Add1	1	ENSMUST00000117004	6
Add2	1	ENSMUST00000175151	6
Add3	1	Gm25927	6
Adgra2	1	Mir143	6
Adgra3	1	Mir146	6
Adgrb1	1	Mir146b	6
Adgrb2	1	Mir181a-2	6
Adgrb3	1	Mir181b-1	6
Adgrd1	1	Mir184	6
Adgre1	1	Mir1943	6
Adgre5	1	Mir1947	6
Adgrf2	1	Mir3057	6
Adgrf5	1	Mir30c-1	6
Adgrg1	1	Mir383	6
Adgrg6	1	Mir423	6
Adgrl1	1	Mir449a	6
Adgrl2	1	Mir541	6
Adgrl3	1	Mir5710	6
Adgrl4	1	Mir671	6
Adh1	1	Mir744	6
Adhfe1	1	Mir98	6
Adnp	1	Mirlet7a-1	6
Adnp2	1	Mirlet7a-2	6
Adora1	1	Mirlet7b	6
Adprhl2	1	Mirlet7c-1	6
Adra1a	1	Mirlet7f-2	6
Adrb1	1	Mirlet7g	6
Adrbk1	1	Mirlet7i	6
Adrm1	1	ENSMUST00000174947	7
Adsl	1	ENSMUST00000174998	7
Adss	1	ENSMUST00000175159	7
Aebp1	1	ENSMUST00000175189	7
Aebp2	1	ENSMUST00000175472	7
Aen	1	Gm22475	7
Aes	1	Gm22548	7
Afap1	1	Gm22903	7
Afap1l2	1	Gm23400	7
Aff3	1	Gm23798	7
Aff4	1	Gm23802	7
Afg3l2	1	Gm24159	7
Aftph	1	Gm24194	7
Agap2	1	Gm24332	7
Agap3	1	Gm25070	7
Agbl1	1	Gm25299	7
Agbl2	1	Gm25303	7
Agfg1	1	Gm25959	7
Agl	1	Mir1946b	7
Ago1	1	Mir3471-2	7
Ago3	1	ENSMUST00000104817	8
Agpat1	1	ENSMUST00000175067	8
Agpat6	1	ENSMUST00000175154	8
Agrn	1	ENSMUST00000175353	8
Ahcyl1	1	ENSMUST00000175507	8
Ahcyl2	1	ENSMUST00000175514	8
Ahdc1	1	ENSMUST00000175577	8
Ahnak	1	Gm22414	8
AI118078	1	Gm22463	8
AI314180	1	Gm22547	8
AI464131	1	Gm22913	8
AI480526	1	Gm23282	8
AI661453	1	Gm23292	8
AI854517	1	Gm23976	8
Aifm1	1	Gm24973	8
Aifm3	1	Gm25084	8
Aim1l	1	Gm25972	8
Ajap1	1	Gm26235	8
Ak2	1	Gm26241	8
Ak3	1	Mir466f-4	8
Ak4	1
Akap10	1
Akap11	1
Akap13	1
Akap5	1
Akap6	1
Akap8	1
Akap8l	1
Akna	1
Akr1c14	1
Akr7a5	1
Akt1	1
Akt1s1	1
Akt3	1
Alcam	1
Aldh1a2	1
Aldh1b1	1
Aldh1l1	1
Aldh1l2	1
Aldh2	1
Aldh5a1	1
Aldh6a1	1
Aldh7a1	1
Aldh9a1	1
Aldoa	1
Aldoc	1
Alg1	1
Alg10b	1
Alg12	1
Alg3	1
Alg8	1
Alk	1
Alkbh1	1
Alkbh3	1
Alkbh4	1
Alkbh5	1
Alkbh6	1
Alkbh7	1
Alms1	1
Alms1-ps1	1
Alms1-ps2	1
Alox12	1
Alpk1	1
Als2	1
Alx4	1
Amdhd2	1
Amer1	1
Amer2	1
Amhr2	1
Amigo1	1
Amigo3	1
Ammecr1l	1
Amn	1
Amot	1
Ampd2	1
Ampd3	1
Amph	1
Amt	1
Amz2	1
Anapc1	1
Anapc11	1
Anapc15	1
Anapc16	1
Anapc2	1
Anapc5	1
Angel2	1
Angptl2	1
Ank	1
Ank2	1
Ank3	1
Ankdd1a	1
Ankfy1	1
Ankhd1	1
Ankib1	1
Ankle1	1
Ankle2	1
Ankrd10	1
Ankrd11	1
Ankrd12	1
Ankrd13a	1
Ankrd13b	1
Ankrd23	1
Ankrd24	1
Ankrd26	1
Ankrd27	1
Ankrd28	1
Ankrd37	1
Ankrd42	1
Ankrd44	1
Ankrd50	1
Ankrd52	1
Ankrd53	1
Ankrd6	1
Ankrd61	1
Ankrd63	1
Anks1	1
Anks3	1
Anks6	1
Ankzf1	1
Ano2	1
Ano6	1
Ano8	1
Antxr1	1
Anxa11	1
Anxa2	1
Anxa6	1
Aoc3	1
Aox1	1
Aox3	1
Ap1ar	1
Ap1b1	1
Ap1g1	1
Ap1g2	1
Ap1m1	1
Ap1m2	1
Ap2b1	1
Ap2m1	1
Ap3b1	1
Ap3b2	1
Ap3d1	1
Ap3s2	1
Ap5s1	1
Ap5z1	1
Apaf1	1
Apba2	1
Apba3	1
Apbb1	1
Apc	1
Apcdd1	1
Apeh	1
Aph1a	1
Aph1c	1
Apln	1
Aplp1	1
Apobec2	1
Apobec3	1
Apoe	1
App	1
Appl2	1
Arap3	1
Arf3	1
Arf5	1
Arfgap1	1
Arfgap2	1
Arfgef1	1
Arfgef2	1
Arfgef3	1
Arfrp1	1
Arglu1	1
Arhgap1	1
Arhgap17	1
Arhgap18	1
Arhgap19	1
Arhgap20	1
Arhgap21	1
Arhgap22	1
Arhgap23	1
Arhgap26	1
Arhgap27	1
Arhgap27os3	1
Arhgap28	1
Arhgap29	1
Arhgap32	1
Arhgap35	1
Arhgap4	1
Arhgap6	1
Arhgdia	1
Arhgdib	1
Arhgef1	1
Arhgef10	1
Arhgef10l	1
Arhgef11	1
Arhgef12	1
Arhgef15	1
Arhgef17	1
Arhgef18	1
Arhgef19	1
Arhgef2	1
Arhgef25	1
Arhgef26	1
Arhgef28	1
Arhgef3	1
Arhgef33	1
Arhgef4	1
Arhgef5	1
Arhgef9	1
Arid1a	1
Arid1b	1
Arid2	1
Arid3a	1
Arid4a	1
Arid4b	1
Arid5a	1
Arih1	1
Arih2	1
Arl10	1
Arl14ep	1
Arl15	1
Arl2	1
Arl3	1
Arl6ip4	1
Armc1	1
Armc2	1
Armc5	1
Armc6	1
Armc7	1
Armc8	1
Armc9	1
Armcx4	1
Arnt	1
Arpc1a	1
Arpc1b	1
Arpc5l	1
Arrb1	1
Arrb2	1
Arrdc4	1
Arsa	1
Arsb	1
Arsg	1
Arvcf	1
Asap1	1
Asap3	1
Asb1	1
Asb18	1
Asb6	1
Asb7	1
Ascc2	1
Ascc3	1
Ash1l	1
Asic1	1
Asic4	1
Aspdh	1
Asprv1	1
Asrgl1	1
Ass1	1
Aste1	1
Astn1	1
Asun	1
Asxl1	1
Asxl2	1
Atad2	1
Atad2b	1
Atad3a	1
Atat1	1
Atcay	1
Atf1	1
Atf2	1
Atf5	1
Atf6b	1
Atf7	1
Atf7ip	1
Atg101	1
Atg12	1
Atg13	1
Atg14	1
Atg16l1	1
Atg16l2	1
Atg4b	1
Atg4d	1
Atg7	1
Atg9a	1
Atg9b	1
Atl2	1
Atl3	1
Atm	1
Atmin	1
Atn1	1
Atoh7	1
Atp10a	1
Atp10d	1
Atp13a1	1
Atp13a2	1
Atp1a1	1
Atp1a2	1
Atp1a3	1
Atp1b2	1
Atp1b3	1
Atp2a2	1
Atp2a3	1
Atp2b2	1
Atp2b3	1
Atp2b4	1
Atp2c1	1
Atp5d	1
Atp6v0a1	1
Atp6v0a2	1
Atp6v0e	1
Atp7a	1
Atp8a1	1
Atp8a2	1
Atp8b1	1
Atp8b2	1
Atp9a	1
Atp9b	1
Atr	1
Atrn	1
Atrx	1
Atxn1l	1
Atxn2l	1
Atxn3	1
Atxn7	1
Atxn7l1	1
Atxn7l2	1
Atxn7l3	1
Atxn7l3b	1
AU022252	1
AU040320	1
Aup1	1
Auts2	1
Aven	1
Avl9	1
Avpi1	1
AW011738	1
AW047730	1
AW549877	1
Axin2	1
Axl	1
Azin2	1
B020018G12Rik	1
B130046B21Rik	1
B130055M24Rik	1
B230206H07Rik	1
B230216G23Rik	1
B230216N24Rik	1
B230219D22Rik	1
B230369F24Rik	1
B3galnt2	1
B3galt1	1
B3galt4	1
B3galt6	1
B3gat1	1
B3gat3	1
B3gnt3	1
B430305J03Rik	1
B4galnt1	1
B4galnt4	1
B4galt1	1
B4galt2	1
B4galt3	1
B4gat1	1
B930041F14Rik	1
B930095G15Rik	1
B9d1	1
B9d2	1
Baalc	1
Bace1	1
Bach1	1
Bach2	1
Bag4	1
Bag5	1
Bag6	1
Bahcc1	1
Bahd1	1
Baiap2	1
Baiap2l2	1
Banp	1
Bap1	1
Baz1b	1
Baz2a	1
Baz2b	1
Bbc3	1
Bbs1	1
Bbs10	1
Bbs12	1
Bbs2	1
Bbs7	1
Bbs9	1
Bbx	1
BC005561	1
BC005624	1
BC006965	1
BC024978	1
BC025920	1
BC030500	1
BC034090	1
BC037034	1
BC048403	1
BC067074	1
BC068281	1
Bcam	1
Bcan	1
Bcar1	1
Bcar3	1
Bcas1os1	1
Bcas3	1
Bcat2	1
Bccip	1
Bcdin3d	1
Bcl11a	1
Bcl11b	1
Bcl2	1
Bcl2l2	1
Bcl3	1
Bcl6	1
Bcl7a	1
Bcl7b	1
Bcl9	1
Bcor	1
Bcorl1	1
Bcs1l	1
Becn1	1
Begain	1
Bend3	1
Bend4	1
Bend7	1
Bgn	1
Bhlhe40	1
Bhlhe41	1
Bicd2	1
Bin1	1
Bin2	1
Birc2	1
Birc6	1
Blvrb	1
Blzf1	1
Bmp1	1
Bmp6	1
Bmp7	1
Bmpr1a	1
Bmpr1b	1
Bmpr2	1
Bmx	1
Bmyc	1
Bnip2	1
Bod1l	1
Bola2	1
Bop1	1
Bptf	1
Braf	1
Brap	1
Brat1	1
Brca1	1
Brd2	1
Brd7	1
Brd8	1
Brd9	1
Brdt	1
Bre	1
Brf2	1
Brinp1	1
Brk1	1
Brpf1	1
Brpf3	1
Brsk1	1
Brsk2	1
Brwd1	1
Brwd3	1
Bsn	1
Btaf1	1
Btbd10	1
Btbd17	1
Btbd19	1
Btbd2	1
Btbd6	1
Btbd7	1
Btbd9	1
Btrc	1
Bud13	1
Bves	1
Bysl	1
Bzrap1	1
C030014I23Rik	1
C030037D09Rik	1
C130026L21Rik	1
C130060C02Rik	1
C130060K24Rik	1
C1galt1	1
C1qa	1
C1qc	1
C1ql1	1
C1qtnf4	1
C1qtnf5	1
C1qtnf6	1
C1qtnf7	1
C1ra	1
C230021G24Rik	1
C230034O21Rik	1
C230037L18Rik	1
C230038L03Rik	1
C230062I16Rik	1
C2cd2l	1
C2cd3	1
C2cd4c	1
C2cd5	1
C330006A16Rik	1
C530050E15Rik	1
C630043F03Rik	1
C77080	1
C8g	1
CAAA01147332.1	1
Cabin1	1
Cables1	1
Cabp1	1
Cabp7	1
Cacfd1	1
Cacna1a	1
Cacna1b	1
Cacna1c	1
Cacna1d	1
Cacna1i	1
Cacna2d2	1
Cacnb1	1
Cacnb4	1
Cacng2	1
Cacng3	1
Cacng8	1
Cactin	1
Cad	1
Cadm1	1
Cadm2	1
Cadm3	1
Cadm4	1
Calb1	1
Calcoco1	1
Cald1	1
Calm1	1
Calm2	1
Calm3	1
Caln1	1
Calr	1
Calr4	1
Caly	1
Camk1d	1
Camk2a	1
Camsap1	1
Camsap2	1
Camsap3	1
Camta1	1
Cap2	1
Capg	1
Capn1	1
Capn10	1
Capn2	1
Capn5	1
Capns1	1
Capns2	1
Car5b	1
Car7	1
Card10	1
Card6	1
Card9	1
Carf	1
Carkd	1
Carns1	1
Cars	1
Cars2	1
Casc3	1
Cask	1
Caskin2	1
Casp2	1
Casp6	1
Casp8	1
Casp9	1
Cass4	1
Cat	1
Catsperg1	1
Cbfa2t2	1
Cbl	1
Cblb	1
Cbr2	1
Cbs	1
Cbx1	1
Cbx5	1
Cbx6	1
Cbx7	1
Cc2d1a	1
Cc2d1b	1
Cc2d2a	1
Ccar2	1
Ccbe1	1
Ccbl1	1
Ccbl2	1
Ccdc101	1
Ccdc106	1
Ccdc107	1
Ccdc108	1
Ccdc112	1
Ccdc113	1
Ccdc114	1
Ccdc12	1
Ccdc120	1
Ccdc124	1
Ccdc130	1
Ccdc134	1
Ccdc141	1
Ccdc142	1
Ccdc149	1
Ccdc15	1
Ccdc151	1
Ccdc157	1
Ccdc159	1
Ccdc166	1
Ccdc17	1
Ccdc171	1
Ccdc181	1
Ccdc22	1
Ccdc24	1
Ccdc28b	1
Ccdc30	1
Ccdc38	1
Ccdc42	1
Ccdc53	1
Ccdc55	1
Ccdc60	1
Ccdc61	1
Ccdc62	1
Ccdc66	1
Ccdc71	1
Ccdc74a	1
Ccdc77	1
Ccdc8	1
Ccdc80	1
Ccdc84	1
Ccdc85b	1
Ccdc85c	1
Ccdc86	1
Ccdc88c	1
Ccdc91	1
Ccdc92	1
Ccdc93	1
Ccdc96	1
Cchcr1	1
Ccl28	1
Ccnd3	1
Ccnf	1
Ccng2	1
Ccnk	1
Ccnl1	1
Ccnl2	1
Ccno	1
Ccnt2	1
Ccny	1
Ccnyl1	1
Ccp110	1
Ccpg1	1
Ccr7	1
Ccrl2	1
Ccrn4l	1
Ccser2	1
Cct7	1
Cct8l1	1
Cd164l2	1
Cd209c	1
Cd248	1
Cd276	1
Cd300a	1
Cd302	1
Cd33	1
Cd46	1
Cd55	1
Cd68	1
Cd79a	1
Cd93	1
Cdadc1	1
Cdc14b	1
Cdc20	1
Cdc23	1
Cdc34	1
Cdc37	1
Cdc40	1
Cdc42bpa	1
Cdc42bpb	1
Cdc42bpg	1
Cdc42ep4	1
Cdc42se1	1
Cdc42se2	1
Cdc7	1
Cdca4	1
Cdh11	1
Cdh13	1
Cdh22	1
Cdh24	1
Cdh3	1
Cdh5	1
Cdh7	1
Cdh8	1
Cdipt	1
Cdk10	1
Cdk11b	1
Cdk12	1
Cdk17	1
Cdk19	1
Cdk2ap1	1
Cdk3-ps	1
Cdk4	1
Cdk5r1	1
Cdk5r2	1
Cdk5rap1	1
Cdk5rap2	1
Cdk5rap3	1
Cdk7	1
Cdk8	1
Cdk9	1
Cdkl5	1
Cdnf	1
Cdon	1
Cdpf1	1
Cds2	1
Cdyl	1
Cdyl2	1
Ceacam1	1
Ceacam2	1
Cebpa	1
Cebpd	1
Cebpz	1
Cecr5	1
Celf1	1
Celf2	1
Celf3	1
Celf5	1
Celf6	1
Celsr1	1
Celsr2	1
Celsr3	1
Cemip	1
Cenpb	1
Cenpe	1
Cenpj	1
Cenpt	1
Cenpu	1
Cenpw	1
Cep104	1
Cep112	1
Cep112os2	1
Cep120	1
Cep126	1
Cep131	1
Cep135	1
Cep152	1
Cep162	1
Cep164	1
Cep170b	1
Cep192	1
Cep250	1
Cep290	1
Cep295	1
Cep350	1
Cep41	1
Cep57l1	1
Cep63	1
Cep68	1
Cep70	1
Cep72	1
Cep78	1
Cep83	1
Cep89	1
Cep95	1
Cers1	1
Cers4	1
Cers5	1
Cers6	1
Ces5a	1
Cetn4	1
Cfap20	1
Cfap46	1
Cflar	1
Cftr	1
Cgn	1
Cgnl1	1
Chad	1
Chadl	1
Champ1	1
Chat	1
Chchd2	1
Chchd4	1
Chchd6	1
Chd3	1
Chd4	1
Chd5	1
Chd6	1
Chd8	1
Chd9	1
Chfr	1
Chga	1
Chgb	1
Chia1	1
Chid1	1
Chil1	1
Chka	1
Chmp1a	1
Chmp3	1
Chmp7	1
Chpf	1
Chpf2	1
Chrd	1
Chrdl1	1
Chrm1	1
Chrna7	1
Chrnb1	1
Chst1	1
Chst11	1
Chst15	1
Chst2	1
Chst3	1
Chsy3	1
Chtf18	1
Chtop	1
Cic	1
Ciita	1
Cinp	1
Cipc	1
Cish	1
Cit	1
Ciz1	1
Ckap5	1
Ckmt1	1
Clasp1	1
Clasp2	1
Clasrp	1
Clcn1	1
Clcn2	1
Clcn6	1
Clcn7	1
Cldn3	1
Clec10a	1
Clec11a	1
Clec14a	1
Clec16a	1
Clic5	1
Clic6	1
Clint1	1
Clip1	1
Clip2	1
Clip3	1
Clip4	1
Clk2	1
Clk4	1
Cln3	1
Cln8	1
Clock	1
Clptm1	1
Clptm1l	1
Clstn1	1
Clstn2	1
Clstn3	1
Cltb	1
Clu	1
Clvs1	1
Cmip	1
Cmklr1	1
Cml3	1
Cml5	1
Cmtm4	1
Cmtm6	1
Cmya5	1
Cnih2	1
Cnksr2	1
Cnnm1	1
Cnnm2	1
Cnnm3	1
Cnnm4	1
Cnot10	1
Cnot3	1
Cnot6	1
Cnot7	1
Cnppd1	1
Cnpy3	1
Cnpy4	1
Cnst	1
Cntd1	1
Cntfr	1
Cntn2	1
Cntnap1	1
Cntnap5a	1
Cntnap5b	1
Cntnap5c	1
Cntrl	1
Coa5	1
Coa7	1
Coasy	1
Cobl	1
Cog1	1
Cog2	1
Cog3	1
Cog5	1
Cog7	1
Cog8	1
Col11a2	1
Col13a1	1
Col14a1	1
Col15a1	1
Col16a1	1
Col17a1	1
Col19a1	1
Col1a1	1
Col1a2	1
Col23a1	1
Col26a1	1
Col27a1	1
Col3a1	1
Col4a1	1
Col4a2	1
[truncated: 11,618 more rows]

## Sheet: Cortex
Cortex
Gene	Module number	miRNA	Module number
1190002F15Rik	0	ENSMUST00000102289	0
1700012B09Rik	0	ENSMUST00000102337	0
1700015E13Rik	0	ENSMUST00000102341	0
1700024B05Rik	0	ENSMUST00000102401	0
1700024G13Rik	0	ENSMUST00000103767	0
1700024J04Rik	0	ENSMUST00000103840	0
1700026D08Rik	0	ENSMUST00000103847	0
1700027A07Rik	0	ENSMUST00000103872	0
1700030C12Rik	0	ENSMUST00000103910	0
1700039E15Rik	0	ENSMUST00000103945	0
1700051A21Rik	0	ENSMUST00000104624	0
1700064H15Rik	0	ENSMUST00000104628	0
1700125H03Rik	0	ENSMUST00000104630	0
2310031A07Rik	0	ENSMUST00000104647	0
2410003L11Rik	0	ENSMUST00000104651	0
2810047C21Rik1	0	ENSMUST00000104653	0
3110045C21Rik	0	ENSMUST00000104660	0
3110099E03Rik	0	ENSMUST00000104661	0
3830403N18Rik	0	ENSMUST00000104668	0
4930417H01Rik	0	ENSMUST00000104671	0
4930419G24Rik	0	ENSMUST00000104672	0
4930451I11Rik	0	ENSMUST00000104678	0
4930479D17Rik	0	ENSMUST00000104684	0
4930503B20Rik	0	ENSMUST00000104691	0
4930509G22Rik	0	ENSMUST00000104712	0
4930515G01Rik	0	ENSMUST00000104765	0
4930524O07Rik	0	ENSMUST00000104774	0
4931406G06Rik	0	ENSMUST00000104783	0
4931409K22Rik	0	ENSMUST00000104802	0
4931440J10Rik	0	ENSMUST00000104817	0
4933413C19Rik	0	ENSMUST00000104819	0
5031410I06Rik	0	ENSMUST00000104826	0
5330439A09Rik	0	ENSMUST00000104857	0
5730420D15Rik	0	ENSMUST00000104871	0
5730507C01Rik	0	ENSMUST00000116688	0
6030443J06Rik	0	ENSMUST00000116729	0
6530401F13Rik	0	ENSMUST00000116736	0
8030474K03Rik	0	ENSMUST00000116742	0
9630041A04Rik	0	ENSMUST00000116750	0
A230083N12Rik	0	ENSMUST00000116764	0
A330041J22Rik	0	ENSMUST00000116817	0
A530095I07Rik	0	ENSMUST00000116831	0
Abca12	0	ENSMUST00000116838	0
Abhd12b	0	ENSMUST00000116840	0
Acpp	0	ENSMUST00000116873	0
Adam28	0	ENSMUST00000116875	0
Adam32	0	ENSMUST00000116885	0
AI847159	0	ENSMUST00000116887	0
AK157302	0	ENSMUST00000116897	0
Amd2	0	ENSMUST00000116914	0
Ankrd22	0	ENSMUST00000116934	0
Ankrd7	0	ENSMUST00000116952	0
Anxa11os	0	ENSMUST00000116982	0
Apold1	0	ENSMUST00000117011	0
Apoo-ps	0	ENSMUST00000117024	0
Aqp2	0	ENSMUST00000157994	0
Arf4os	0	ENSMUST00000158170	0
Arhgap8	0	ENSMUST00000158387	0
Avpr2	0	ENSMUST00000158949	0
Axdnd1	0	ENSMUST00000174905	0
B3gnt4	0	ENSMUST00000174917	0
B430306N03Rik	0	ENSMUST00000174929	0
BC051019	0	ENSMUST00000174947	0
Birc7	0	ENSMUST00000174948	0
Bpifb4	0	ENSMUST00000174950	0
Btg2	0	ENSMUST00000174951	0
C030034L19Rik	0	ENSMUST00000174953	0
C2cd4b	0	ENSMUST00000174968	0
Capn9	0	ENSMUST00000174971	0
Catsper3	0	ENSMUST00000174988	0
Cbln3	0	ENSMUST00000174992	0
Ccdc153	0	ENSMUST00000174998	0
Ccdc185	0	ENSMUST00000174999	0
Ccdc68	0	ENSMUST00000175016	0
Ccl21c	0	ENSMUST00000175027	0
Ccl4	0	ENSMUST00000175037	0
Cct8l1	0	ENSMUST00000175038	0
Cd19	0	ENSMUST00000175048	0
Cd247	0	ENSMUST00000175068	0
Cdh26	0	ENSMUST00000175069	0
Ch25h	0	ENSMUST00000175082	0
Chrna3	0	ENSMUST00000175083	0
Chst4	0	ENSMUST00000175103	0
Cldn11	0	ENSMUST00000175113	0
Clec4n	0	ENSMUST00000175116	0
Cnpy1	0	ENSMUST00000175117	0
CR974586.2	0	ENSMUST00000175118	0
CT868723.2	0	ENSMUST00000175123	0
Cxcl1	0	ENSMUST00000175131	0
Cxcl11	0	ENSMUST00000175140	0
Cxcl5	0	ENSMUST00000175142	0
Cxcl9	0	ENSMUST00000175145	0
Cxcr2	0	ENSMUST00000175158	0
Cyp1a1	0	ENSMUST00000175159	0
Cyp2g1	0	ENSMUST00000175170	0
Cyr61	0	ENSMUST00000175184	0
D830044D21Rik	0	ENSMUST00000175185	0
Dcdc5	0	ENSMUST00000175189	0
Dlx3	0	ENSMUST00000175192	0
Dnah10	0	ENSMUST00000175197	0
Dnm3os	0	ENSMUST00000175203	0
Dsc3	0	ENSMUST00000175209	0
Dynlt1-ps1	0	ENSMUST00000175213	0
Eif4ebp3	0	ENSMUST00000175226	0
Epb4.1l4aos	0	ENSMUST00000175229	0
Epcam	0	ENSMUST00000175234	0
Ercc6l	0	ENSMUST00000175242	0
F2rl1	0	ENSMUST00000175251	0
Fabp4	0	ENSMUST00000175255	0
Fam216b	0	ENSMUST00000175307	0
Fam219aos	0	ENSMUST00000175309	0
Fam83d	0	ENSMUST00000175312	0
Far2os1	0	ENSMUST00000175321	0
Fat2	0	ENSMUST00000175325	0
Fpr2	0	ENSMUST00000175327	0
Fxyd3	0	ENSMUST00000175337	0
Gabra6	0	ENSMUST00000175386	0
Gapdh-ps14	0	ENSMUST00000175394	0
Gckr	0	ENSMUST00000175403	0
Gdpd3	0	ENSMUST00000175430	0
Gemin4	0	ENSMUST00000175440	0
Glb1l3	0	ENSMUST00000175472	0
Glod5	0	ENSMUST00000175484	0
Gm10020	0	ENSMUST00000175511	0
Gm10052	0	ENSMUST00000175512	0
Gm10071	0	ENSMUST00000175522	0
Gm10097	0	ENSMUST00000175527	0
Gm10184	0	ENSMUST00000175547	0
Gm10220	0	ENSMUST00000175554	0
Gm10260	0	ENSMUST00000175589	0
Gm10263	0	ENSMUST00000175598	0
Gm10284	0	ENSMUST00000175602	0
Gm10330	0	ENSMUST00000175606	0
Gm10471	0	ENSMUST00000175616	0
Gm10479	0	ENSMUST00000175629	0
Gm10602	0	ENSMUST00000175630	0
Gm10698	0	ENSMUST00000175675	0
Gm10731	0	ENSMUST00000175748	0
Gm10785	0	ENSMUST00000175841	0
Gm10825	0	ENSMUST00000175845	0
Gm10855	0	ENSMUST00000176214	0
Gm10913	0	ENSMUST00000176323	0
Gm10931	0	ENSMUST00000176421	0
Gm11263	0	ENSMUST00000177266	0
Gm11331	0	ENSMUST00000177344	0
Gm11401	0	ENSMUST00000177430	0
Gm11427	0	ENSMUST00000177524	0
Gm11512	0	Gm22032	0
Gm11532	0	Gm22048	0
Gm11542	0	Gm22117	0
Gm11636	0	Gm22118	0
Gm11697	0	Gm22120	0
Gm11710	0	Gm22123	0
Gm11711	0	Gm22132	0
Gm11855	0	Gm22133	0
Gm11944	0	Gm22174	0
Gm12096	0	Gm22180	0
Gm12144	0	Gm22183	0
Gm12174	0	Gm22196	0
Gm12279	0	Gm22232	0
Gm12571	0	Gm22234	0
Gm12657	0	Gm22238	0
Gm12715	0	Gm22239	0
Gm12764	0	Gm22256	0
Gm12784	0	Gm22328	0
Gm12795	0	Gm22355	0
Gm12871	0	Gm22369	0
Gm12971	0	Gm22398	0
Gm12999	0	Gm22401	0
Gm13002	0	Gm22402	0
Gm13012	0	Gm22406	0
Gm13080	0	Gm22411	0
Gm13117	0	Gm22413	0
Gm13145	0	Gm22426	0
Gm13146	0	Gm22460	0
Gm13217	0	Gm22464	0
Gm13237	0	Gm22466	0
Gm13248	0	Gm22475	0
Gm13315	0	Gm22548	0
Gm13322	0	Gm22569	0
Gm13339	0	Gm22639	0
Gm13363	0	Gm22643	0
Gm13383	0	Gm22689	0
Gm13389	0	Gm22694	0
Gm13408	0	Gm22696	0
Gm13416	0	Gm22697	0
Gm13443	0	Gm22709	0
Gm13479	0	Gm22715	0
Gm13481	0	Gm22751	0
Gm13493	0	Gm22757	0
Gm13542	0	Gm22773	0
Gm13661	0	Gm22802	0
Gm13690	0	Gm22824	0
Gm13717	0	Gm22854	0
Gm13754	0	Gm22860	0
Gm13864	0	Gm22875	0
Gm13988	0	Gm22892	0
Gm13999	0	Gm22901	0
Gm14061	0	Gm22903	0
Gm14158	0	Gm22914	0
Gm14253	0	Gm22933	0
Gm14292	0	Gm22949	0
Gm14324	0	Gm22953	0
Gm14406	0	Gm22994	0
Gm14424	0	Gm23053	0
Gm14429	0	Gm23060	0
Gm14441	0	Gm23062	0
Gm14549	0	Gm23063	0
Gm14569	0	Gm23086	0
Gm14584	0	Gm23134	0
Gm14636	0	Gm23158	0
Gm14654	0	Gm23159	0
Gm14767	0	Gm23162	0
Gm15083	0	Gm23164	0
Gm15155	0	Gm23178	0
Gm15326	0	Gm23237	0
Gm15413	0	Gm23251	0
Gm15491	0	Gm23268	0
Gm15510	0	Gm23291	0
Gm15538	0	Gm23334	0
Gm15540	0	Gm23335	0
Gm15558	0	Gm23363	0
Gm15638	0	Gm23365	0
Gm15667	0	Gm23366	0
Gm15735	0	Gm23368	0
Gm15856	0	Gm23393	0
Gm15945	0	Gm23400	0
Gm16006	0	Gm23413	0
Gm16070	0	Gm23416	0
Gm16166	0	Gm23417	0
Gm16183	0	Gm23419	0
Gm16353	0	Gm23492	0
Gm16481	0	Gm23566	0
Gm16558	0	Gm23617	0
Gm16564	0	Gm23630	0
Gm16568	0	Gm23632	0
Gm16580	0	Gm23634	0
Gm16617	0	Gm23637	0
Gm16731	0	Gm23638	0
Gm17017	0	Gm23654	0
Gm17146	0	Gm23762	0
Gm17180	0	Gm23798	0
Gm17200	0	Gm23801	0
Gm17201	0	Gm23802	0
Gm17508	0	Gm23811	0
Gm17655	0	Gm23813	0
Gm17669	0	Gm23840	0
Gm17828	0	Gm23872	0
Gm1980	0	Gm23880	0
Gm2004	0	Gm23881	0
Gm20319	0	Gm23917	0
Gm20422	0	Gm23968	0
Gm20521	0	Gm23988	0
Gm20541	0	Gm23990	0
Gm2058	0	Gm23992	0
Gm21451	0	Gm24022	0
Gm21596	0	Gm24026	0
Gm21857	0	Gm24047	0
Gm21998	0	Gm24048	0
Gm2260	0	Gm24049	0
Gm22865	0	Gm24063	0
Gm23183	0	Gm24078	0
Gm23262	0	Gm24081	0
Gm2415	0	Gm24085	0
Gm25363	0	Gm24103	0
Gm26543	0	Gm24106	0
Gm26638	0	Gm24108	0
Gm26670	0	Gm24109	0
Gm26682	0	Gm24132	0
Gm26696	0	Gm24155	0
Gm26779	0	Gm24157	0
Gm26863	0	Gm24158	0
Gm26883	0	Gm24159	0
Gm26899	0	Gm24194	0
Gm26912	0	Gm24323	0
Gm27202	0	Gm24325	0
Gm27209	0	Gm24327	0
Gm27219	0	Gm24328	0
Gm28040	0	Gm24330	0
Gm2822	0	Gm24331	0
Gm2840	0	Gm24332	0
Gm28727	0	Gm24365	0
Gm2916	0	Gm24366	0
Gm2956	0	Gm24368	0
Gm3005	0	Gm24369	0
Gm3095	0	Gm24396	0
Gm3373	0	Gm24510	0
Gm3448	0	Gm24513	0
Gm3617	0	Gm24541	0
Gm3629	0	Gm24557	0
Gm3835	0	Gm24561	0
Gm4149	0	Gm24563	0
Gm4294	0	Gm24574	0
Gm4450	0	Gm24575	0
Gm4553	0	Gm24586	0
Gm5464	0	Gm24590	0
Gm5499	0	Gm24683	0
Gm5546	0	Gm24715	0
Gm5678	0	Gm24756	0
Gm5724	0	Gm24810	0
Gm5784	0	Gm24811	0
Gm5812	0	Gm24816	0
Gm5862	0	Gm24824	0
Gm5914	0	Gm24835	0
Gm6283	0	Gm24855	0
Gm6365	0	Gm24951	0
Gm6433	0	Gm24999	0
Gm6498	0	Gm25000	0
Gm6576	0	Gm25025	0
Gm6682	0	Gm25026	0
Gm6736	0	Gm25033	0
Gm6768	0	Gm25037	0
Gm6822	0	Gm25063	0
Gm6863	0	Gm25069	0
Gm7153	0	Gm25070	0
Gm7347	0	Gm25071	0
Gm7393	0	Gm25110	0
Gm7418	0	Gm25171	0
Gm7729	0	Gm25197	0
Gm7745	0	Gm25213	0
Gm7816	0	Gm25238	0
Gm8121	0	Gm25239	0
Gm8127	0	Gm25240	0
Gm8159	0	Gm25243	0
Gm8213	0	Gm25249	0
Gm8302	0	Gm25250	0
Gm8325	0	Gm25262	0
Gm8355	0	Gm25281	0
Gm8394	0	Gm25297	0
Gm8603	0	Gm25299	0
Gm8623	0	Gm25303	0
Gm884	0	Gm25315	0
Gm9797	0	Gm25442	0
Gm9812	0	Gm25472	0
Gm9840	0	Gm25476	0
Gm9873	0	Gm25529	0
Gm9888	0	Gm25534	0
Gm9898	0	Gm25535	0
Gm9939	0	Gm25591	0
Gpr141	0	Gm25594	0
Gpr151	0	Gm25603	0
Gpr82	0	Gm25640	0
Grifin	0	Gm25677	0
Grxcr2	0	Gm25690	0
Gzmb	0	Gm25693	0
Hcst	0	Gm25707	0
Hist1h2bb	0	Gm25731	0
Hist1h2bq	0	Gm25736	0
Hoxc5	0	Gm25745	0
Hspb9	0	Gm25775	0
Icam1	0	Gm25787	0
Ifi44	0	Gm25847	0
Ifi47	0	Gm25865	0
Igflr1	0	Gm25911	0
Igha	0	Gm25950	0
Il1b	0	Gm25952	0
Il22	0	Gm25956	0
Il6	0	Gm25959	0
Il7r	0	Gm25991	0
Iltifb	0	Gm25996	0
Iqca	0	Gm26042	0
Itga2	0	Gm26052	0
Khdc1b	0	Gm26115	0
Klk7	0	Gm26116	0
Lcn2	0	Gm26119	0
Lefty2	0	Gm26141	0
Lgals2	0	Gm26154	0
Lhx4	0	Gm26194	0
Lrrc71	0	Gm26219	0
Lrrc8e	0	Gm26220	0
Ltf	0	Gm26231	0
Macrod2os2	0	Gm26238	0
Mael	0	Gm26303	0
Mgarp	0	Gm26338	0
Mir143hg	0	Gm26384	0
Mnda	0	Gm26460	0
Ms4a4b	0	Gm26463	0
Mtag2	0	Gm26469	0
Mtfr2	0	Gm26483	0
Myl2	0	Gm27450	0
Myl7	0	Gm27512	0
Myoz1	0	Gm27634	0
Nfe2	0	Gm27857	0
Ngp	0	Gm27903	0
Nkg7	0	Gm44299	0
Npas4	0	Gm44310	0
Nphs1os	0	Gm44378	0
Nup62cl	0	Gm44452	0
Nxnl1	0	Gm44461	0
Olfr110	0	Mir1187	0
Olfr239	0	Mir1192	0
Olfr464	0	Mir1195	0
Olfr658	0	Mir1199	0
Opn1mw	0	Mir122	0
Otos	0	Mir133a-2	0
Pax1	0	Mir133b	0
Pax7	0	Mir141	0
Pcp2	0	Mir182	0
Pde6b	0	Mir183	0
Pik3c2g	0	Mir1894	0
Pirt	0	Mir1895	0
Pkd1l1	0	Mir18b	0
Pla2g2f	0	Mir1900	0
Platr23	0	Mir1903	0
Pmch	0	Mir1907	0
Pomc	0	Mir1912	0
Pou2af1	0	Mir1929	0
Pou4f1	0	Mir1931	0
Ppp1r1c	0	Mir1932	0
Ppp1r2-ps4	0	Mir1936	0
Ppp1r32	0	Mir1938	0
Prl8a1	0	Mir1945	0
Prnd	0	Mir1946a	0
Psmb11	0	Mir1946b	0
Psme2b	0	Mir1950	0
Rbp3	0	Mir1956	0
Rbp7	0	Mir1957a	0
Rgs22	0	Mir1960	0
Ripply3	0	Mir1962	0
Rnf151	0	Mir1963	0
Rnf17	0	Mir1967	0
RP24-414G20.1	0	Mir196a-1	0
Rpl10-ps6	0	Mir196b	0
Rpl14-ps1	0	Mir19b-1	0
Rpl19-ps1	0	Mir200a	0
Rpl23a-ps3	0	Mir200b	0
Rpl27-ps1	0	Mir200c	0
Rpl31-ps14	0	Mir207	0
Rpl34-ps1	0	Mir224	0
Rpl38-ps2	0	Mir2861	0
Rpl9-ps4	0	Mir28b	0
Rps12l1	0	Mir292	0
Rps2-ps6	0	Mir295	0
Rps23-ps2	0	Mir297a-2	0
Rps27a-ps2	0	Mir297a-3	0
Rps6	0	Mir297c	0
Rpsa-ps4	0	Mir302a	0
Runx3	0	Mir302b	0
S100a9	0	Mir302c	0
Sapcd1	0	Mir302d	0
Saxo1	0	Mir3058	0
Scgb1c1	0	Mir3062	0
Sele	0	Mir3070a	0
Serpina3f	0	Mir3073a	0
Shox2	0	Mir3075	0
Sit1	0	Mir3079	0
Slc13a1	0	Mir3088	0
Slc14a2	0	Mir3091	0
Slc18a1	0	Mir3092	0
Slc22a12	0	Mir3094	0
Slc25a31	0	Mir3095	0
Slc5a12	0	Mir3101	0
Slc6a19	0	Mir3108	0
Slc7a15	0	Mir3109	0
Slfn9	0	Mir3110	0
Smarca5-ps	0	Mir3112	0
Smok4a	0	Mir3113	0
Smpx	0	Mir344	0
Spag17	0	Mir344d-3	0
Speer4b	0	Mir344g	0
Speer4cos	0	Mir3470a	0
Spn	0	Mir3470b	0
St8sia3os	0	Mir3471-2	0
Sycp2l	0	Mir3472	0
Tcf24	0	Mir3473a	0
Tcp10a	0	Mir3473b	0
Teddm1a	0	Mir3473c	0
Tgm1	0	Mir3474	0
Tgtp2	0	Mir3962	0
Timd4	0	Mir3964	0
Timm8a2	0	Mir3965	0
Tmco5b	0	Mir3968	0
Tmem174	0	Mir429	0
Tmem181c-ps	0	Mir449b	0
Tmem212	0	Mir450-1	0
Tmem252	0	Mir452	0
Tnip3	0	Mir463	0
Tpt1-ps6	0	Mir465	0
Trappc3l	0	Mir465c-1	0
Trat1	0	Mir465c-2	0
Trav3-3	0	Mir466	0
Trav3-4	0	Mir466b-3	0
Treml1	0	Mir466b-5	0
Trpm5	0	Mir466b-7	0
Tsga13	0	Mir466b-8	0
Tsix	0	Mir466f-1	0
Ttc29	0	Mir466f-4	0
Umodl1	0	Mir466h	0
Upk3bl	0	Mir466i	0
Ush2a	0	Mir466k	0
Vmn1r21	0	Mir466l	0
Vmn1r4	0	Mir466m	0
Vmn2r57	0	Mir466n	0
Vmn2r85	0	Mir466o	0
Vwa2	0	Mir466p	0
Xlr3a	0	Mir467b	0
Xlr4a	0	Mir467f	0
Xpnpep2	0	Mir467h	0
Zfp286it	0	Mir470	0
Zfp474	0	Mir471	0
Zfp781	0	Mir5098	0
Zpbp2	0	Mir5101	0
0610007P14Rik	1	Mir5106	0
0610010K14Rik	1	Mir5107	0
0610011F06Rik	1	Mir5112	0
0610012G03Rik	1	Mir5116	0
0610037L13Rik	1	Mir5119	0
0610038B21Rik	1	Mir5124a	0
1110001J03Rik	1	Mir5125	0
1110002L01Rik	1	Mir5127	0
1110004F10Rik	1	Mir5130	0
1110007C09Rik	1	Mir5131	0
1110008P14Rik	1	Mir5134	0
1110037F02Rik	1	Mir5136	0
1110065P20Rik	1	Mir546	0
1190005I06Rik	1	Mir5616	0
1500002F19Rik	1	Mir5619	0
1500004A13Rik	1	Mir5622	0
1500009C09Rik	1	Mir5623	0
1500009L16Rik	1	Mir5624	0
1500011K16Rik	1	Mir5625	0
1500017E21Rik	1	Mir5626	0
1500035N22Rik	1	Mir5709	0
1600002K03Rik	1	Mir5710	0
1600014C10Rik	1	Mir615	0
1600020E01Rik	1	Mir669a-2	0
1700001K19Rik	1	Mir669a-3	0
1700001O22Rik	1	Mir669b	0
1700003E16Rik	1	Mir669d	0
1700003F12Rik	1	Mir669i	0
1700007L15Rik	1	Mir669l	0
1700016K19Rik	1	Mir669n	0
1700019G17Rik	1	Mir669p-1	0
1700020L24Rik	1	Mir669p-2	0
1700021K19Rik	1	Mir678	0
1700023F06Rik	1	Mir681	0
1700024P16Rik	1	Mir682	0
1700025G04Rik	1	Mir686	0
1700028K03Rik	1	Mir690	0
1700029J07Rik	1	Mir694	0
1700030C10Rik	1	Mir695	0
1700030C14Rik	1	Mir698	0
1700037C18Rik	1	Mir704	0
1700037H04Rik	1	Mir706	0
1700048O20Rik	1	Mir718	0
1700084C01Rik	1	Mir719	0
1700086L19Rik	1	Mir741	0
1700086O06Rik	1	Mir767	0
1700109K24Rik	1	Mir871	0
1810020O05Rik	1	Mir878	0
1810026J23Rik	1	Mir880	0
1810032O08Rik	1	Mir881	0
1810037I17Rik	1	Mir96	0
1810043G02Rik	1	ENSMUST00000102063	1
1810043H04Rik	1	ENSMUST00000102064	1
1810049J17Rik	1	ENSMUST00000102065	1
1810055G02Rik	1	ENSMUST00000102066	1
2010300C02Rik	1	ENSMUST00000102067	1
2210013O21Rik	1	ENSMUST00000102068	1
2210408I21Rik	1	ENSMUST00000102069	1
2300009A05Rik	1	ENSMUST00000102070	1
2310003H01Rik	1	ENSMUST00000102071	1
2310009B15Rik	1	ENSMUST00000102072	1
2310011J03Rik	1	ENSMUST00000102073	1
2310022B05Rik	1	ENSMUST00000103948	1
2310026I22Rik	1	ENSMUST00000103952	1
2310030G06Rik	1	ENSMUST00000116795	1
2310033P09Rik	1	ENSMUST00000116953	1
2310043M15Rik	1	ENSMUST00000158753	1
2310045N01Rik	1	ENSMUST00000174901	1
2310047M10Rik	1	Gm22033	1
2310057M21Rik	1	Gm22197	1
2310069G16Rik	1	Gm22468	1
2410004P03Rik	1	Gm22692	1
2410006H16Rik	1	Gm22859	1
2410015M20Rik	1	Gm23394	1
2410016O06Rik	1	Gm23438	1
2410089E03Rik	1	Gm23912	1
2410131K14Rik	1	Gm24082	1
2510039O18Rik	1	Gm24195	1
2610002J02Rik	1	Gm24714	1
2610015P09Rik	1	Gm24767	1
2610035D17Rik	1	Gm25035	1
2610037D02Rik	1	Gm25036	1
2610203C20Rik	1	Gm25301	1
2610318N02Rik	1	Gm25306	1
2700049A03Rik	1	Gm25641	1
2700081O15Rik	1	Gm25943	1
2700097O09Rik	1	Gm27592	1
2810006K23Rik	1	Mir100	1
2810039B14Rik	1	Mir101b	1
2810428I15Rik	1	Mir103-2	1
2810459M11Rik	1	Mir106a	1
2810468N07Rik	1	Mir106b	1
2900011O08Rik	1	Mir107	1
2900055J20Rik	1	Mir10a	1
2900076A07Rik	1	Mir10b	1
3110043O21Rik	1	Mir1198	1
3110056K07Rik	1	Mir1224	1
3110062M04Rik	1	Mir1251	1
3110082I17Rik	1	Mir125a	1
3222401L13Rik	1	Mir125b-1	1
3632451O06Rik	1	Mir126a	1
4632428N05Rik	1	Mir128-1	1
4731419I09Rik	1	Mir128-2	1
4732440D04Rik	1	Mir129-2	1
4732463B04Rik	1	Mir130a	1
4833420G17Rik	1	Mir132	1
4833439L19Rik	1	Mir135b	1
4930402H24Rik	1	Mir139	1
4930427A07Rik	1	Mir140	1
4930451G09Rik	1	Mir142b	1
4930452B06Rik	1	Mir144	1
4930539E08Rik	1	Mir152	1
4930579K19Rik	1	Mir153	1
4930581F22Rik	1	Mir154	1
4931414P19Rik	1	Mir15b	1
4931422A03Rik	1	Mir16-1	1
4931428F04Rik	1	Mir16-2	1
4932411E22Rik	1	Mir17	1
4932438A13Rik	1	Mir18	1
4932702P03Rik	1	Mir181a-1	1
4933407L21Rik	1	Mir181c	1
4933413G19Rik	1	Mir185	1
4933413J09Rik	1	Mir186	1
4933417D19Rik	1	Mir190b	1
4933427D14Rik	1	Mir1930	1
4933427G23Rik	1	Mir1933	1
4933427I22Rik	1	Mir1934	1
4933428G20Rik	1	Mir193b	1
4933439C10Rik	1	Mir194-2	1
5031414D18Rik	1	Mir1951	1
5031434O11Rik	1	Mir195a	1
5330413P13Rik	1	Mir1966	1
5330426P16Rik	1	Mir1968	1
5330434G04Rik	1	Mir1969	1
5730455P16Rik	1	Mir1981	1
5730559C18Rik	1	Mir1982	1
5830416P10Rik	1	Mir1983	1
5830417I10Rik	1	Mir199a-1	1
5830418P13Rik	1	Mir199a-2	1
5830428H23Rik	1	Mir1b	1
5930403N24Rik	1	Mir201	1
5930412G12Rik	1	Mir203	1
6030419C18Rik	1	Mir205	1
6030458C11Rik	1	Mir208a	1
6330403K07Rik	1	Mir20a	1
6330408A02Rik	1	Mir20b	1
6330416G13Rik	1	Mir210	1
6430548M08Rik	1	Mir211	1
6430571L13Rik	1	Mir212	1
6430573F11Rik	1	Mir214	1
6530402F18Rik	1	Mir218-1	1
6720483E21Rik	1	Mir218-2	1
6820431F20Rik	1	Mir219a-2	1
8030453O22Rik	1	Mir22	1
8030462N17Rik	1	Mir221	1
8430419L09Rik	1	Mir223	1
9030624G23Rik	1	Mir23a	1
9030624J02Rik	1	Mir23b	1
9130019P16Rik	1	Mir25	1
9230110C19Rik	1	Mir26a-1	1
9330158H04Rik	1	Mir26a-2	1
9330161L09Rik	1	Mir26b	1
9430016H08Rik	1	Mir27b	1
9430020K01Rik	1	Mir28a	1
9430021M05Rik	1	Mir296	1
9430037G07Rik	1	Mir297a-4	1
9430038I01Rik	1	Mir297b	1
9430041J12Rik	1	Mir299b	1
9530026P05Rik	1	Mir301b	1
9530036O11Rik	1	Mir3059	1
9530052E02Rik	1	Mir3061	1
9530068E07Rik	1	Mir3064	1
9930021J03Rik	1	Mir3070b	1
9930111J21Rik1	1	Mir3076	1
A130010J15Rik	1	Mir3077	1
A230005M16Rik	1	Mir3081	1
A230050P20Rik	1	Mir3083	1
A230065N10Rik	1	Mir3093	1
A230072C01Rik	1	Mir3097	1
A230087F16Rik	1	Mir3098	1
A330009N23Rik	1	Mir30a	1
A330023F24Rik	1	Mir3102	1
A330040F15Rik	1	Mir3103	1
A330050F15Rik	1	Mir320	1
A330074K22Rik	1	Mir322	1
A430110L20Rik	1	Mir323	1
A630023P12Rik	1	Mir324	1
A730011C13Rik	1	Mir325	1
A730017C20Rik	1	Mir328	1
A730017L22Rik	1	Mir329	1
A730018C14Rik	1	Mir335	1
A730056A06Rik	1	Mir337	1
A730060N03Rik	1	Mir339	1
A730081D07Rik	1	Mir340	1
A830010M20Rik	1	Mir341	1
A830036E02Rik	1	Mir344-2	1
A930004D18Rik	1	Mir344b	1
A930017M01Rik	1	Mir344c	1
AA465934	1	Mir344i	1
AA986860	1	Mir345	1
Aacs	1	Mir346	1
Aak1	1	Mir3473d	1
Aamp	1	Mir34a	1
Aars2	1	Mir351	1
Aatf	1	Mir361	1
Aatk	1	Mir363	1
Abat	1	Mir365-1	1
Abca1	1	Mir369	1
Abca17	1	Mir374b	1
Abca2	1	Mir376c	1
Abca7	1	Mir378b	1
Abca8b	1	Mir381	1
Abcb6	1	Mir410	1
Abcb8	1	Mir411	1
Abcb9	1	Mir421	1
Abcc1	1	Mir425	1
Abcc10	1	Mir431	1
Abcc4	1	Mir466d	1
Abcc5	1	Mir466f-2	1
Abcc8	1	Mir466f-3	1
Abcc9	1	Mir466j	1
Abcd1	1	Mir467a-1	1
Abcd4	1	Mir467e	1
Abcf2	1	Mir483	1
Abcf3	1	Mir484	1
Abcg1	1	Mir487b	1
Abcg2	1	Mir488	1
Abcg4	1	Mir491	1
Abhd14a	1	Mir493	1
Abhd14b	1	Mir495	1
Abhd15	1	Mir496a	1
Abhd2	1	Mir500	1
Abhd3	1	Mir5104	1
Abhd4	1	Mir511	1
Abhd5	1	Mir5113	1
Abhd8	1	Mir5132	1
Abi3	1	Mir539	1
Abl1	1	Mir544	1
Abl2	1	Mir5615-2	1
Ablim1	1	Mir5617	1
Ablim2	1	Mir5620	1
Ablim3	1	Mir5621	1
Abr	1	Mir574	1
Abtb1	1	Mir582	1
Abtb2	1	Mir592	1
AC132444.6	1	Mir669d-2	1
Acaa1a	1	Mir669e	1
Acaa2	1	Mir669f	1
Acaca	1	Mir669o	1
Acacb	1	Mir670	1
Acad11	1	Mir671	1
Acad8	1	Mir674	1
Acad9	1	Mir679	1
Acadl	1	Mir688	1
Acadm	1	Mir693	1
Acads	1	Mir702	1
Acadvl	1	Mir708	1
Acap2	1	Mir743b	1
Acat2	1	Mir873a	1
Acat3	1	Mir874	1
Acbd3	1	Mir877	1
Acbd6	1	Mir879	1
Ache	1	Mir9-2	1
Ackr1	1	Mir9-3	1
Acly	1	Mir99a	1
Aco2	1	Mir99b	1
Acot1	1	Mirlet7c-2	1
Acot11	1	Mirlet7d	1
Acot2	1	ENSMUST00000102293	2
Acot7	1	ENSMUST00000117004	2
Acox1	1	ENSMUST00000175151	2
Acox3	1	ENSMUST00000175196	2
Acp1	1	ENSMUST00000175404	2
Acp6	1	ENSMUST00000175893	2
Acrbp	1	Gm22650	2
Acsbg1	1	Gm22877	2
Acsl3	1	Gm23061	2
Acsl6	1	Gm23154	2
Acss1	1	Gm23873	2
Acss2	1	Gm24083	2
Acss3	1	Gm24111	2
Acta1	1	Gm24321	2
Actb	1	Gm24804	2
Actg1	1	Gm24970	2
Actn1	1	Gm25247	2
Actn4	1	Gm25927	2
Actr1a	1	Gm27509	2
Actr1b	1	Mir103-1	2
Actr3b	1	Mir1188	2
Actr5	1	Mir1193	2
Acvr1	1	Mir1231	2
Acvr1b	1	Mir1247	2
Acvr2a	1	Mir124a-1	2
Acvr2b	1	Mir124a-2	2
Acy3	1	Mir124a-3	2
Adam11	1	Mir1264	2
Adam15	1	Mir127	2
Adam19	1	Mir130b	2
Adam1a	1	Mir134	2
Adam1b	1	Mir135a-2	2
Adam22	1	Mir143	2
Adam23	1	Mir146	2
Adam33	1	Mir146b	2
Adamts1	1	Mir148a	2
Adamts10	1	Mir148b	2
Adamts13	1	Mir151	2
Adamts15	1	Mir181a-2	2
Adamts2	1	Mir181b-1	2
Adamts20	1	Mir181d	2
Adamts3	1	Mir184	2
Adamts4	1	Mir187	2
Adamts6	1	Mir1893	2
Adamtsl1	1	Mir192	2
Adamtsl2	1	Mir1927	2
Adamtsl4	1	Mir1943	2
Adap1	1	Mir1947	2
Adar	1	Mir1948	2
Adarb1	1	Mir1955	2
Adarb2	1	Mir1964	2
Adat1	1	Mir1a-1	2
Adck3	1	Mir206	2
Adck4	1	Mir208b	2
Adck5	1	Mir215	2
Adcy1	1	Mir216a	2
Adcy2	1	Mir216b	2
Adcy3	1	Mir217	2
Adcy6	1	Mir219a-1	2
Adcy7	1	Mir222	2
Adcy9	1	Mir24-2	2
Adcyap1	1	Mir298	2
Adcyap1r1	1	Mir3057	2
Add2	1	Mir3060	2
Add3	1	Mir3066	2
Adgra2	1	Mir3074-1	2
Adgrb1	1	Mir3078	2
Adgrb3	1	Mir3080	2
Adgre1	1	Mir3082	2
Adgre5	1	Mir3086	2
Adgrf2	1	Mir3089	2
Adgrf5	1	Mir3099	2
Adgrg1	1	Mir30c-1	2
Adgrg2	1	Mir30d	2
Adgrg6	1	Mir31	2
Adgrl2	1	Mir3100	2
Adgrl3	1	Mir3104	2
Adhfe1	1	Mir3105	2
Adnp	1	Mir3106	2
Adora3	1	Mir344d-1	2
Adprh	1	Mir344e	2
Adprhl2	1	Mir344f	2
Adra2a	1	Mir344h-1	2
Adra2c	1	Mir344h-2	2
Adrb1	1	Mir3547	2
Adrb2	1	Mir365-2	2
Adrbk1	1	Mir370	2
Adrbk2	1	Mir375	2
Adrm1	1	Mir379	2
Adssl1	1	Mir382	2
Aebp2	1	Mir383	2
Aen	1	Mir384	2
Aes	1	Mir412	2
AF529169	1	Mir423	2
Afap1	1	Mir433	2
Afap1l1	1	Mir449a	2
Afap1l2	1	Mir449c	2
Aff1	1	Mir466b-2	2
Aff2	1	Mir466g	2
Aff3	1	Mir467c	2
Aff4	1	Mir467d	2
Aftph	1	Mir485	2
Agap1	1	Mir486	2
Agap3	1	Mir489	2
Agbl5	1	Mir501	2
Agfg2	1	Mir503	2
Agk	1	Mir504	2
Agl	1	Mir5099	2
Agmat	1	Mir5110	2
Ago1	1	Mir5114	2
Ago4	1	Mir5122	2
Agpat1	1	Mir5128	2
Agpat4	1	Mir5133	2
Agpat5	1	Mir532	2
Agpat6	1	Mir540	2
Agps	1	Mir541	2
Agrn	1	Mir542	2
Ahcy	1	Mir543	2
Ahcyl1	1	Mir547	2
Ahcyl2	1	Mir652	2
Ahdc1	1	Mir653	2
Ahi1	1	Mir666	2
Ahsa1	1	Mir669c	2
AI115009	1	Mir669h	2
AI464131	1	Mir669m-1	2
AI854703	1	Mir669m-2	2
Aida	1	Mir672	2
Aif1l	1	Mir673	2
Aifm1	1	Mir676	2
Aifm3	1	Mir7-1	2
Ajap1	1	Mir7-2	2
Ak2	1	Mir700	2
Ak3	1	Mir744	2
Ak5	1	Mir760	2
Ak8	1	Mir764	2
Akap1	1	Mir770	2
Akap11	1	Mir7b	2
Akap12	1	Mir876	2
Akap13	1	Mir92-1	2
Akap2	1	Mir92-2	2
Akap3	1	Mir92b	2
Akap5	1	Mir98	2
Akap6	1	Mirlet7a-1	2
Akap8	1	Mirlet7a-2	2
Akap8l	1	Mirlet7b	2
Akna	1	Mirlet7c-1	2
Akr1a1	1	Mirlet7f-2	2
Akr1b10	1	Mirlet7g	2
Akr1b3	1	Mirlet7i	2
Akr1c14	1	ENSMUST00000175336	3
Akt1	1	ENSMUST00000175347	3
Akt1s1	1	ENSMUST00000175438	3
Akt2	1	Gm22002	3
Akt3	1	Gm24133	3
Alas2	1	Gm25252	3
Alcam	1	Gm25749	3
Aldh16a1	1	Gm25750	3
Aldh18a1	1	Gm26318	3
Aldh1a3	1	Gm44453	3
Aldh1b1	1	Mir101a	3
Aldh1l1	1	Mir1191	3
Aldh1l2	1	Mir1197	3
Aldh2	1	Mir1249	3
Aldh3a2	1	Mir125b-2	3
Aldh6a1	1	Mir129-1	3
Aldh7a1	1	Mir1298	3
Aldh9a1	1	Mir1306	3
Aldoa	1	Mir133a-1	3
Aldoc	1	Mir135a-1	3
Alg10b	1	Mir137	3
Alg2	1	Mir138-1	3
Alg9	1	Mir138-2	3
Alk	1	Mir145a	3
Alkbh1	1	Mir147	3
Alkbh2	1	Mir149	3
Alkbh6	1	Mir155	3
Alox12b	1	Mir15a	3
Alox5ap	1	Mir181b-2	3
Aloxe3	1	Mir188	3
Alpk3	1	Mir190a	3
Alpl	1	Mir194-1	3
Als2	1	Mir1941	3
Als2cl	1	Mir199b	3
Alyref2	1	Mir19a	3
Amacr	1	Mir19b-2	3
Ambra1	1	Mir202	3
Amdhd2	1	Mir204	3
Amer1	1	Mir21a	3
Amer2	1	Mir27a	3
Amer3	1	Mir29a	3
Amfr	1	Mir29b-1	3
Amhr2	1	Mir29b-2	3
Amigo1	1	Mir29c	3
Amigo2	1	Mir300	3
Ammecr1l	1	Mir301	3
Amn	1	Mir3071	3
Amot	1	Mir3072	3
Amotl1	1	Mir3085	3
Ampd2	1	Mir30c-2	3
Amt	1	Mir30e	3
Amy1	1	Mir32	3
Amz1	1	Mir326	3
Anapc1	1	Mir33	3
Anapc11	1	Mir330	3
Anapc13	1	Mir331	3
Anapc2	1	Mir338	3
Anapc5	1	Mir342	3
Angpt1	1	Mir3475	3
Angptl4	1	Mir34b	3
Ank	1	Mir34c	3
Ank1	1	Mir350	3
Ank2	1	Mir3572	3
Ank3	1	Mir362	3
Ankdd1a	1	Mir377	3
Ankfn1	1	Mir3971	3
Ankfy1	1	Mir434	3
Ankhd1	1	Mir448	3
Ankib1	1	Mir450-2	3
Ankmy2	1	Mir450b	3
Ankra2	1	Mir451a	3
Ankrd11	1	Mir455	3
Ankrd12	1	Mir466q	3
Ankrd13a	1	Mir490	3
Ankrd13b	1	Mir497b	3
Ankrd17	1	Mir499	3
Ankrd23	1	Mir505	3
Ankrd24	1	Mir5129	3
Ankrd27	1	Mir551b	3
Ankrd34a	1	Mir5627	3
Ankrd34b	1	Mir598	3
Ankrd35	1	Mir665	3
Ankrd37	1	Mir667	3
Ankrd44	1	Mir701	3
Ankrd46	1	Mir758	3
Ankrd50	1	Mir872	3
Ankrd54	1	Mir93	3
Ankrd55	1	ENSMUST00000102093	4
Ankrd61	1	ENSMUST00000102454	4
Ankrd66	1	ENSMUST00000174891	4
Anks1b	1	ENSMUST00000174904	4
Ankzf1	1	ENSMUST00000174940	4
Ano1	1	ENSMUST00000174959	4
Ano4	1	ENSMUST00000174970	4
Ano8	1	ENSMUST00000175031	4
Anxa11	1	ENSMUST00000175039	4
Anxa3	1	ENSMUST00000175045	4
Anxa5	1	ENSMUST00000175063	4
Anxa6	1	ENSMUST00000175087	4
Anxa7	1	ENSMUST00000175105	4
Anxa9	1	ENSMUST00000175133	4
Ap1b1	1	ENSMUST00000175143	4
Ap1g1	1	ENSMUST00000175149	4
Ap1g2	1	ENSMUST00000175219	4
Ap1m1	1	ENSMUST00000175227	4
Ap1s1	1	ENSMUST00000175243	4
Ap1s2	1	ENSMUST00000175294	4
Ap2b1	1	ENSMUST00000175304	4
Ap2m1	1	ENSMUST00000175357	4
Ap2s1	1	ENSMUST00000175385	4
Ap3b1	1	ENSMUST00000175409	4
Ap3b2	1	ENSMUST00000175452	4
Ap3m2	1	ENSMUST00000175457	4
Ap4e1	1	ENSMUST00000175503	4
Ap4m1	1	ENSMUST00000175544	4
Ap5b1	1	ENSMUST00000175579	4
Ap5m1	1	ENSMUST00000175596	4
Apaf1	1	ENSMUST00000175619	4
Apba1	1	ENSMUST00000175620	4
Apba2	1	ENSMUST00000175623	4
Apba3	1	ENSMUST00000175671	4
Apbb1	1	ENSMUST00000176068	4
Apc	1	ENSMUST00000176380	4
Apc2	1	ENSMUST00000176399	4
Apcdd1	1	ENSMUST00000176544	4
Apeh	1	ENSMUST00000176628	4
Apex1	1	ENSMUST00000176833	4
Apex2	1	ENSMUST00000177075	4
Aph1a	1	ENSMUST00000177345	4
Aph1b	1	Gm22370	4
Aplf	1	Gm22395	4
Apln	1	Gm22655	4
Aplp2	1	Gm22904	4
Apmap	1	Gm23045	4
Apobec3	1	Gm23193	4
Apod	1	Gm23388	4
Apoe	1	Gm23766	4
Apol9a	1	Gm23935	4
Apol9b	1	Gm23967	4
Apopt1	1	Gm24187	4
App	1	Gm24245	4
Appl2	1	Gm24270	4
Aqp11	1	Gm24271	4
Aqp4	1	Gm24589	4
Aqr	1	Gm25190	4
Ar	1	Gm25193	4
Arap3	1	Gm25732	4
Arel1	1	Gm25960	4
Arf1	1	Gm26117	4
Arf2	1	Gm26237	4
Arf3	1	Gm26339	4
Arf4	1	Gm26340	4
Arf5	1	Gm26377	4
Arfgap3	1	Gm27325	4
Arfgef1	1	Gm27626	4
Arfgef2	1	Mir150	4
Arfgef3	1	Mir1928	4
Arg2	1	Mir193a	4
Arhgap1	1	Mir1954	4
Arhgap10	1	Mir1961	4
Arhgap11a	1	Mir30b	4
Arhgap12	1	Mir3963	4
Arhgap18	1	Mir494	4
Arhgap21	1	Mir5100	4
Arhgap22	1	Mir5103	4
Arhgap23	1	Mir5126	4
Arhgap24	1	Mir709	4
Arhgap26	1	Mir717	4
Arhgap27os2	1	Mir802	4
Arhgap29	1
Arhgap31	1
Arhgap32	1
Arhgap33	1
Arhgap35	1
Arhgap39	1
Arhgap4	1
Arhgdia	1
Arhgdig	1
Arhgef1	1
Arhgef10	1
Arhgef10l	1
Arhgef11	1
Arhgef12	1
Arhgef15	1
Arhgef16	1
Arhgef17	1
Arhgef19	1
Arhgef2	1
Arhgef25	1
Arhgef28	1
Arhgef37	1
Arhgef4	1
Arhgef6	1
Arhgef9	1
Arid2	1
Arid4a	1
Arid4b	1
Arih1	1
Arih2	1
Arl10	1
Arl2bp	1
Arl3	1
Arl4c	1
Arl6ip1	1
Arl6ip4	1
Arl6ip5	1
Arl6ip6	1
Arl8a	1
Armc10	1
Armc5	1
Armc7	1
Armc8	1
Armcx1	1
Armcx2	1
Armcx4	1
Arnt	1
Arnt2	1
Arpc3	1
Arpp21	1
Arr3	1
Arrb1	1
Arrb2	1
Arrdc1	1
Arrdc4	1
Arsa	1
Arsb	1
Arsg	1
Arvcf	1
Arx	1
Arxes1	1
As3mt	1
Asap1	1
Asap3	1
Asb2	1
Asb8	1
Ascc2	1
Ascc3	1
Ash1l	1
Ash2l	1
Asic1	1
Asl	1
Asna1	1
Asns	1
Aspg	1
Asphd1	1
Asprv1	1
Aspscr1	1
Asrgl1	1
Ass1	1
Astn1	1
Astn2	1
Asxl1	1
Asxl3	1
Atad2b	1
Atad3a	1
Atat1	1
Ate1	1
Atf5	1
Atf7	1
Atf7ip	1
Atg12	1
Atg16l2	1
Atg2a	1
Atg2b	1
Atg4d	1
Atg9a	1
Atg9b	1
Atic	1
Atl1	1
Atl3	1
Atmin	1
Atn1	1
Atp10a	1
Atp10b	1
Atp10d	1
Atp11a	1
Atp13a1	1
Atp13a2	1
Atp13a4	1
Atp13a5	1
Atp1a1	1
Atp1a2	1
Atp1a3	1
Atp1b1	1
Atp1b2	1
Atp1b3	1
Atp2a1	1
Atp2a2	1
Atp2a3	1
Atp2b2	1
Atp2b4	1
Atp5a1	1
Atp5b	1
Atp5d	1
Atp5e	1
Atp5f1	1
Atp5g1	1
Atp5g3	1
Atp5k	1
Atp5o	1
Atp6ap1	1
Atp6ap1l	1
Atp6v0a1	1
Atp6v0b	1
Atp6v0c	1
Atp6v0d1	1
Atp6v0e	1
Atp6v0e2	1
Atp6v1a	1
Atp6v1b2	1
Atp6v1c1	1
Atp6v1e1	1
Atp6v1f	1
Atp6v1g1	1
Atp6v1g2	1
Atp6v1h	1
Atp8a1	1
Atp8a2	1
Atp8b1	1
Atp8b2	1
Atp9a	1
Atpaf1	1
Atpif1	1
Atraid	1
Atrip	1
Atrn	1
Atrx	1
Atxn1	1
Atxn10	1
Atxn1l	1
Atxn2l	1
Atxn3	1
Atxn7l1	1
Atxn7l3b	1
AU021092	1
Aup1	1
Aurkaip1	1
Auts2	1
Aven	1
Avl9	1
Avpi1	1
AW011738	1
AW047730	1
AW112010	1
AW146154	1
AW554918	1
Axl	1
B130055M24Rik	1
B230206H07Rik	1
B230217C12Rik	1
B230317F23Rik	1
B3gat1	1
B3gat2	1
B3gat3	1
B3gnt2	1
B3gnt3	1
B3gnt5	1
B3gnt7	1
B430305J03Rik	1
B4galnt1	1
B4galnt4	1
B4galt3	1
B4galt5	1
B4galt7	1
B4gat1	1
B630019K06Rik	1
B930041F14Rik	1
B930095G15Rik	1
B9d2	1
Babam1	1
Bach1	1
Bach2	1
Bad	1
Bag1	1
Bag2	1
Bag3	1
Bag6	1
Bahcc1	1
Baiap2	1
Baiap2l2	1
Bambi	1
Banf1	1
Bank1	1
Bap1	1
Barx1	1
Barx2	1
Batf3	1
Baz1b	1
Baz2b	1
Bbc3	1
Bbs1	1
Bbs12	1
Bbs4	1
Bbs7	1
Bbs9	1
Bbx	1
BC004004	1
BC005561	1
BC017643	1
BC025920	1
BC026585	1
BC029722	1
BC030499	1
BC030500	1
BC031181	1
BC034090	1
BC035044	1
BC037034	1
BC039966	1
BC046251	1
BC049635	1
BC051226	1
BC089491	1
Bcan	1
Bcap31	1
Bcar1	1
Bcat1	1
Bcdin3d	1
Bckdk	1
Bcl11b	1
Bcl2l1	1
Bcl2l11	1
Bcl2l13	1
Bcl7a	1
Bcl9	1
Bcl9l	1
Bclaf1	1
Bco2	1
Bdh1	1
Bean1	1
Begain	1
Bex1	1
Bex4	1
Bfsp2	1
Bhlhe23	1
Bhmt2	1
Bicd2	1
Bin1	1
Birc2	1
Birc6	1
Bloc1s1	1
Bloc1s4	1
Bloc1s5	1
Bloc1s6	1
Bmp1	1
Bmp2	1
Bmper	1
Bmpr1b	1
Bmpr2	1
Bmyc	1
Bnip2	1
Boc	1
Bod1l	1
Bok	1
Bola1	1
Bola2	1
Bptf	1
Brca1	1
Brd2	1
Brd4	1
Brd8	1
Brd9	1
Brdt	1
Bre	1
Brf1	1
Bri3	1
Brinp1	1
Brinp2	1
Brinp3	1
Brip1os	1
Brk1	1
Brms1	1
Brox	1
Brpf1	1
Brsk1	1
Brwd1	1
Bscl2	1
Bsg	1
Bsn	1
Bspry	1
Btaf1	1
Btbd17	1
Btbd3	1
Btbd6	1
Btbd9	1
Btd	1
Btf3	1
Btla	1
Btn2a2	1
Btrc	1
Bub3	1
Bysl	1
Bzrap1	1
Bzw2	1
C130036L24Rik	1
C130074G19Rik	1
C1qa	1
C1qb	1
C1qc	1
C1qtnf4	1
C230021G24Rik	1
C230034O21Rik	1
C2cd3	1
C2cd4c	1
C2cd4d	1
C2cd5	1
C330006A16Rik	1
C3ar1	1
C4a	1
C4b	1
C530008M17Rik	1
C77080	1
C77370	1
C78197	1
C87436	1
C8g	1
C920025E04Rik	1
CAAA01147332.1	1
Cabin1	1
Cables2	1
Cabp1	1
Cabp7	1
Cacna1a	1
Cacna1b	1
Cacna1e	1
Cacna1f	1
Cacna1g	1
Cacna1h	1
Cacna2d3	1
Cacnb2	1
Cacng2	1
Cacng3	1
Cacng8	1
Cad	1
Cadm1	1
Cadm3	1
Cadm4	1
Cadps	1
Cage1	1
Calca	1
Calcoco1	1
Calm1	1
Calm3	1
Caln1	1
Calr	1
Calu	1
Camk1d	1
Camk2a	1
Camk2b	1
Camk2d	1
Camk2g	1
Camk2n2	1
Camkk2	1
Camkv	1
Camsap1	1
Camsap2	1
Camsap3	1
Camta1	1
Camta2	1
Cand1	1
Cand2	1
Cap1	1
Capg	1
Capn1	1
Capn10	1
Capn2	1
Capn3	1
Capn5	1
Capn6	1
Capns1	1
Caprin1	1
Capzb	1
Car10	1
Car11	1
Car15	1
Car2	1
Car4	1
Car5b	1
Car7	1
Card10	1
Card6	1
Carf	1
Carhsp1	1
Carkd	1
Carns1	1
Cars	1
Cars2	1
Casd1	1
Caskin1	1
Caskin2	1
Casp3	1
Casq1	1
Casr	1
Cast	1
Casz1	1
Cat	1
Cbfa2t2	1
Cblb	1
Cbr1	1
Cbr3	1
Cbs	1
Cbx2	1
Cbx4	1
Cbx6	1
Cbx7	1
Cbx8	1
Cc2d1a	1
Cc2d1b	1
Ccar1	1
Ccar2	1
Ccbe1	1
Ccdc101	1
Ccdc106	1
Ccdc107	1
Ccdc116	1
Ccdc12	1
Ccdc124	1
Ccdc13	1
Ccdc134	1
Ccdc136	1
Ccdc141	1
Ccdc148	1
Ccdc151	1
Ccdc155	1
Ccdc163	1
Ccdc166	1
Ccdc167	1
Ccdc169	1
Ccdc171	1
Ccdc184	1
Ccdc186	1
Ccdc22	1
Ccdc23	1
Ccdc27	1
Ccdc28b	1
Ccdc3	1
Ccdc32	1
Ccdc37	1
Ccdc39	1
Ccdc42	1
Ccdc50	1
Ccdc53	1
Ccdc55	1
Ccdc59	1
Ccdc66	1
Ccdc71	1
Ccdc73	1
Ccdc74a	1
Ccdc80	1
Ccdc82	1
Ccdc85a	1
Ccdc85b	1
Ccdc85c	1
Ccdc86	1
Ccdc88c	1
Ccdc9	1
Ccdc91	1
Ccdc92	1
Ccdc94	1
Ccdc96	1
Ccdc97	1
Cchcr1	1
Cckbr	1
Ccm2	1
Ccm2l	1
Ccnd1	1
Ccndbp1	1
Ccnjl	1
Ccnl1	1
Ccnl2	1
Ccnt1	1
Ccnt2	1
Ccny	1
Ccnyl1	1
Ccp110	1
Ccsap	1
Ccser2	1
Cct2	1
Cct3	1
Cct4	1
Cct5	1
Cct6a	1
Cct8	1
Cd14	1
Cd151	1
Cd164l2	1
Cd1d1	1
Cd200	1
Cd209c	1
Cd209f	1
Cd274	1
Cd2bp2	1
Cd300a	1
Cd300lh	1
Cd37	1
Cd38	1
Cd44	1
Cd47	1
Cd52	1
Cd63	1
Cd81	1
Cd82	1
Cd86	1
Cd9	1
Cd93	1
Cd99l2	1
Cdadc1	1
Cdan1	1
Cdc23	1
Cdc25b	1
Cdc26	1
Cdc37	1
Cdc42bpa	1
Cdc42bpb	1
Cdc42ep1	1
Cdc42ep3	1
Cdc42ep4	1
Cdc42ep5	1
Cdc42se1	1
Cdc42se2	1
Cdc45	1
Cdc7	1
Cdh10	1
Cdh13	1
Cdh15	1
Cdh18	1
Cdh19	1
Cdh2	1
Cdh20	1
Cdh22	1
Cdh23	1
Cdh24	1
Cdh5	1
Cdh6	1
Cdh8	1
Cdip1	1
Cdk10	1
Cdk14	1
Cdk15	1
Cdk16	1
Cdk18	1
Cdk2ap1	1
Cdk3-ps	1
Cdk5r1	1
Cdk5r2	1
Cdk5rap1	1
Cdk5rap2	1
Cdk7	1
Cdk8	1
Cdk9	1
Cdkl1	1
Cdkl2	1
Cdkl3	1
Cdkl4	1
Cdkl5	1
Cdkn2aipnl	1
Cdkn2c	1
Cdkn2d	1
Cdpf1	1
Cdr1	1
Cdr2l	1
Cds1	1
Cds2	1
Cdyl	1
Ceacam1	1
Ceacam2	1
Cebpd	1
Cecr5	1
Celf1	1
Celf2	1
Celf3	1
Celf4	1
Celf6	1
Celsr1	1
Celsr2	1
Celsr3	1
Cemip	1
Cend1	1
Cenpb	1
Cenpj	1
Cenpq	1
Cenpt	1
Cenpv	1
Cenpw	1
Cep104	1
Cep112os2	1
Cep120	1
Cep126	1
Cep128	1
Cep131	1
Cep135	1
Cep152	1
Cep164	1
Cep170	1
Cep170b	1
Cep19	1
Cep192	1
Cep250	1
Cep290	1
Cep350	1
Cep63	1
Cep68	1
Cep70	1
Cep78	1
Cep83	1
Cep85l	1
Cep89	1
Cep97	1
Cerk	1
Cers1	1
Cers2	1
Cers4	1
Cers6	1
Cetn3	1
Cfap36	1
Cfap57	1
Cfap58	1
Cfap69	1
Cfap74	1
Cfap97	1
Cfdp1	1
Cfl1	1
Cgn	1
Cgref1	1
Chadl	1
Champ1	1
Chchd10	1
Chchd2	1
Chchd4	1
Chchd6	1
Chchd7	1
Chd2	1
Chd3	1
Chd4	1
Chd5	1
Chd6	1
Chd7	1
Chd8	1
Cherp	1
Chga	1
Chgb	1
Chia1	1
Chil1	1
Chkb	1
Chl1	1
Chml	1
Chmp1a	1
Chmp2a	1
Chmp3	1
Chmp4b	1
Chmp7	1
Chn2	1
Chp1	1
Chpf	1
Chpf2	1
Chrd	1
Chrdl1	1
Chrm2	1
Chrm3	1
Chrna4	1
Chrnb2	1
Chst1	1
Chst11	1
Chst15	1
Chst2	1
Chst5	1
Chst7	1
Chst8	1
Chst9	1
Chtf18	1
Chtf8	1
Chuk	1
Ciart	1
Cib2	1
Cic	1
Cidea	1
Cideb	1
Cinp	1
Cipc	1
Cir1	1
Cish	1
Cit	1
Cited2	1
Cited4	1
Ciz1	1
Ckap4	1
Ckap5	1
Ckb	1
Ckmt1	1
Clasp1	1
Clasp2	1
Clasrp	1
Clcn1	1
Clcn2	1
Clcn5	1
Clcn6	1
Clcn7	1
Cldn10	1
Cldn14	1
Cldn3	1
Cldn5	1
Clec10a	1
Clec11a	1
Clec16a	1
Clec18a	1
Clec1a	1
Clec5a	1
Clec7a	1
Clic3	1
Clic4	1
Clip2	1
Clip3	1
Clk3	1
Clmp	1
Cln8	1
Clpb	1
Clptm1l	1
Clstn1	1
Clstn3	1
Clta	1
Cltb	1
Cltc	1
Clu	1
Clvs2	1
Cmas	1
Cmbl	1
Cmip	1
Cml3	1
Cml5	1
Cmpk2	1
Cmtm3	1
Cmtm4	1
Cmtm5	1
Cmtm6	1
Cnbd2	1
Cndp2	1
Cnga2	1
Cnih3	1
Cnih4	1
Cnn3	1
Cnnm2	1
Cnnm3	1
Cnot1	1
Cnot10	1
Cnot3	1
Cnp	1
Cnpy3	1
Cnpy4	1
Cnrip1	1
Cnst	1
Cntfr	1
Cntn2	1
Cntn6	1
Cntnap1	1
Cntnap2	1
Cntnap3	1
Cntnap4	1
Cntnap5a	1
Cntnap5b	1
Cntnap5c	1
Cntrl	1
Coa4	1
Coa6	1
Coa7	1
Coasy	1
Cobll1	1
Coch	1
Cog1	1
Cog3	1
Cog5	1
Cog7	1
Cog8	1
Col11a1	1
Col11a2	1
Col12a1	1
Col15a1	1
Col16a1	1
Col19a1	1
Col20a1	1
Col24a1	1
Col25a1	1
Col26a1	1
Col27a1	1
Col28a1	1
Col2a1	1
Col4a1	1
Col4a2	1
Col4a3bp	1
Col5a1	1
Col5a2	1
Col5a3	1
Col6a1	1
Col6a2	1
Col7a1	1
Col9a2	1
Colgalt1	1
Commd10	1
Commd5	1
Commd7	1
Commd8	1
Comtd1	1
Copa	1
Copb1	1
Cope	1
Copg1	1
Cops3	1
Cops5	1
Cops7a	1
Cops7b	1
Coq10a	1
Coq6	1
Coro1c	1
Coro2a	1
Coro2b	1
Coro6	1
Coro7	1
Cort	1
Cotl1	1
Cox14	1
Cox17	1
Cox4i1	1
Cox6a1	1
Cox6a2	1
Cox7a1	1
Cox8a	1
Cpa5	1
Cpe	1
Cpeb1	1
Cpeb4	1
Cplx1	1
Cplx2	1
Cpne1	1
Cpne2	1
Cpne3	1
Cpne4	1
Cpne5	1
Cpne6	1
Cpne7	1
Cpne8	1
Cpne9	1
Cpsf1	1
Cpsf4	1
Cpt1a	1
Cpt1c	1
Cptp	1
Cpxm2	1
Cracr2a	1
Crb1	1
Crbn	1
Crcp	1
Creb3	1
Creb3l2	1
Creb3l3	1
Crebbp	1
Crebzf	1
Creld1	1
Crhbp	1
Crhr1	1
Crim1	1
Crip2	1
Crlf2	1
Crmp1	1
Crnkl1	1
Crocc	1
Crot	1
Crtac1	1
Crtap	1
Crtc1	1
Crtc3	1
Cry2	1
Cryab	1
Cryba4	1
Crybb1	1
Crybb3	1
Crybg3	1
Crym	1
Csdc2	1
Csf1	1
Csf1r	1
[truncated: 8,671 more rows]
